# Supplementary material for: Radiomics features of the primary tumor fail to improve prediction of overall survival in large cohorts of CT- and PET-imaged head and neck cancer patients
Source: PLoS One. 2019 Sep 19;14(9):e0222509. doi: 10.1371/journal.pone.0222509 (PMC6752873; doi:10.1371/journal.pone.0222509)
Supplement: S1 Data — (XLSX) [file pone.0222509.s005.xlsx]

## Sheet: Guide
The anonymized patient ID indicates if the patient was in the training or testing cohort.
For the survival information, 1 indicates that there was an event, 0 indicates that there was no event by the date of the last followup. The time is given in days.
For each feature, the preprocessing type is given, then the feature category, and then the feature name.
Abbreviations:
OS	overall survival
LRC	locoregional control
DM	distant metastases
GLCM	gray level co-occurrence matrix
GLRLM	gray level run length matrix
IH	intensity histogram
NGTDM	neighborhood gray tone difference matrix
SmoothThresh	smoothing and thresholding applied as preprocessing
SmoothThreshBD	smoothing, thresholding, and bit depth rescaling applied as preprocessing
Thresh	thresholding applied as preprocessing
ThreshBD	thresholding and bit depth rescaling applied as preprocessing
FixedBin	a fixed bin width of 0.5 used as preprocessing
GrayLevel	64 levels used as preprocessing

## Sheet: CT Patients
AnonPatientID	HPV.status	OStime	LRCtime	DMtime	OS	LRC	DM	SmoothThreshBD_NGTDM_Busyness	SmoothThreshBD_NGTDM_Coarseness	SmoothThreshBD_NGTDM_Contrast	SmoothThreshBD_IH_GlobalMin	SmoothThreshBD_IH_Kurtosis	SmoothThreshBD_GLCM_DifferenceEntropy	SmoothThresh_IH_GlobalEntropy	SmoothThresh_IH_GlobalUniformity	SmoothThresh_IH_Skewness	SmoothThresh_GLCM_ClusterProminence	SmoothThresh_GLCM_ClusterShade	SmoothThresh_GLCM_Dissimilarity	SmoothThresh_GLCM_Energy	SmoothThresh_GLCM_Entropy	SmoothThresh_GLCM_MaxProbability	SmoothThresh_GLCM_SumEntropy	SmoothThresh_GLRLM_LongRunHighGrayLevelEmpha	SmoothThresh_GLRLM_ShortRunLowGrayLevelEmpha	ThreshBD_IH_EnergyNorm	ThreshBD_IH_GlobalMean	ThreshBD_IH_GlobalMedian	ThreshBD_NGTDM_TextureStrength	ThreshBD_GLCM_AutoCorrelation	ThreshBD_GLCM_Correlation	ThreshBD_GLCM_InformationMeasureCorr1	ThreshBD_GLCM_InformationMeasureCorr2	ThreshBD_GLCM_InverseDiffMomentNorm	ThreshBD_GLCM_InverseVariance	ThreshBD_GLCM_SumAverage	ThreshBD_GLCM_SumVariance	ThreshBD_GLRLM_GrayLevelNonuniformity	Thresh_NGTDM_Complexity	Thresh_IH_GlobalStd	Thresh_IH_Variance	Thresh_GLCM_ClusterTendendcy	Thresh_GLCM_Contrast	Thresh_GLCM_Homogeneity	Thresh_GLCM_Homogeneity2	Thresh_GLCM_InverseDiffNorm	Thresh_GLCM_Variance	Thresh_GLRLM_HighGrayLevelRunEmpha	Thresh_GLRLM_LongRunEmphasis
Train1	Positive	1099	1099	1099	0	0	0	0.0010094	2.60757	0.0137719	57	14.7176	1.47918	2.23336	0.281025	-1.85984	1.01915e+07	-23840	10.1703	0.00112002	10.3717	0.005093	6.8754	1.37642e+06	8.47556e-07	4462.01	66.7852	67	0.132824	98.0839	0.462432	-0.110536	0.610757	0.99544	0.501891	19.74	288.205	0.14709	12322.3	20.9591	439.284	1061.68	361.434	0.162748	0.0864112	0.957649	1061.68	1.11751e+06	1.07649
Train2	Positive	1422	1422	1422	0	0	0	0.000556797	2.13058	0.00972833	57	73.4786	1.55786	2.55678	0.242537	6.15492	2504592580	2.7117e+06	11.8749	0.000693388	11.1743	0.00230533	7.28861	1.39347e+06	8.28218e-07	4637.01	68.0271	68	0.10954	149.621	0.661485	-0.151991	0.732303	0.998952	0.481015	24.1121	451.222	0.119194	54129.9	48.8244	2383.82	5611.67	1197.74	0.149757	0.0776409	0.984542	5611.67	1.16209e+06	1.08767
Train3	Positive	1446	1446	1446	0	0	0	0.000274661	2.09603	0.00532785	58	14.9118	1.44622	2.36107	0.27838	-0.582555	5.1613e+07	-25880.2	9.24147	0.00103058	10.6763	0.00434333	7.15737	1.43749e+06	8.32216e-07	4552.84	67.4511	68	2.73377	134.548	0.620466	-0.221425	0.803943	0.997637	0.418364	23.0514	401.073	0.105406	73154.4	28.1106	790.203	2240.81	485.618	0.196776	0.115916	0.974906	2240.81	1.14009e+06	1.13167
Train4	Positive	1106	1106	1106	0	0	0	0.000227369	2.6212	0.00553899	57	9.67199	1.41202	2.81624	0.190629	-1.74302	1.01269e+08	-291580	8.93373	0.000636158	11.5581	0.00250639	7.65969	1.53074e+06	7.90157e-07	4812.13	69.34	70	0.479483	183.716	0.792314	-0.298189	0.901093	0.997956	0.411776	26.8931	550.925	0.0730558	144603	32.2134	1037.7	3352.27	352.694	0.195852	0.116096	0.973504	3352.27	1.20553e+06	1.15185
Train5	Positive	1032	1032	108	0	0	1	0.000625805	1.70013	0.0222737	57	4.30869	1.86063	3.22425	0.132974	-0.766566	6.9231e+07	-164482	15.9488	0.00028504	12.1413	0.00120672	8.02168	1.27621e+06	8.47311e-07	4598.39	67.7688	68	0.70316	145.033	0.662656	-0.20745	0.856437	0.991612	0.4735	23.7895	406.985	0.0834568	136838	38.4591	1479.1	4602.06	884.129	0.129468	0.0637988	0.943297	4602.06	1.15193e+06	1.06404
Train6	Positive	1289	1289	1289	0	0	0	0.000649908	2.13356	0.0121168	57	12.567	1.51704	2.51256	0.220019	-2.26688	2.78642e+07	-123621	10.9497	0.000521327	11.4816	0.00179403	7.26267	1.38581e+06	8.01976e-07	4825.26	69.4405	70	0.105487	184.854	0.507168	-0.108181	0.664968	0.992702	0.482148	27.0843	565.139	0.115549	69544.5	28.7266	825.22	2197.6	693.519	0.128024	0.0628679	0.943527	2197.6	1.20944e+06	1.07076
Train7	Positive	1215	1215	1215	0	0	0	0.000383449	2.14152	0.00732736	57	9.35921	1.85269	2.89347	0.193757	-1.629	1.02945e+08	-220440	15.1471	0.000494831	11.8945	0.00219001	7.64004	1.3505e+06	8.25647e-07	4696.62	68.4948	69	0.239669	160.997	0.533321	-0.142353	0.74548	0.996619	0.467959	25.2036	474.475	0.102032	116138	35.8635	1286.19	3199.26	948.909	0.134201	0.0665464	0.965897	3199.26	1.17693e+06	1.07268
Train8	Negative	294	294	294	1	0	0	0.000355261	1.76587	0.00944765	57	11.8836	2.01787	3.17281	0.153067	-0.226112	2.37172e+08	-41311.6	18.0429	0.000250446	12.7763	0.000987354	7.94795	1.3442e+06	8.16876e-07	4790.45	69.1633	69	0.108317	178.909	0.520337	-0.145215	0.768571	0.997965	0.457189	26.5363	527.683	0.0912189	237814	41.8501	1751.43	4269.56	1324.58	0.129968	0.0648963	0.974465	4269.56	1.20076e+06	1.07178
Train9	Positive	879	574	879	1	1	0	0.000163664	4.09024	0.00144728	57	52.859	1.31674	2.14424	0.362959	5.73315	1220989062	1.88755e+06	8.75059	0.00284151	9.95394	0.0101241	6.63402	1.60077e+06	8.36903e-07	4379.44	66.1229	66	0.802508	106.297	0.762568	-0.215793	0.750697	0.998943	0.373677	20.2218	326.649	0.102771	50084.6	42.8423	1835.47	4902.53	714.148	0.210916	0.126303	0.98672	4902.53	1.0972e+06	1.14845
Train10	Positive	198	198	198	1	0	0	0.000576363	1.83027	0.012986	57	12.6009	1.62344	2.68717	0.194018	-2.11866	5.16578e+07	-178005	12.778	0.000434341	11.5259	0.00161794	7.45012	1.39938e+06	7.82386e-07	4940.19	70.2609	70	0.546652	208.983	0.562666	-0.139647	0.736762	0.992584	0.480502	28.783	641.698	0.107992	82135.1	29.9639	897.837	2601.27	693.989	0.128167	0.0614147	0.94433	2601.27	1.23883e+06	1.06119
Train11	Negative	2736	2736	2736	0	0	0	0.000389438	1.67575	0.010548	57	7.61196	2.0022	2.89653	0.186094	-1.9577	9.80009e+07	-378564	17.3904	0.00037469	12.1635	0.00135784	7.66286	1.29964e+06	8.52372e-07	4581.05	67.6485	68	0.371082	141.267	0.462177	-0.110521	0.675567	0.988335	0.460031	23.6189	412.275	0.108438	121375	34.6754	1202.38	2922.22	1058.47	0.136058	0.0688794	0.936206	2922.22	1.1474e+06	1.07319
Train12	Positive	1720	1720	1720	0	0	0	0.000338874	2.15014	0.00512603	57	10.2941	1.73341	2.69041	0.207588	-2.25112	5.0322e+07	-207056	13.82	0.000439499	11.8809	0.00147906	7.43423	1.32523e+06	8.371e-07	4618.53	67.9364	68	0.0912997	147.004	0.50722	-0.104009	0.642779	0.990686	0.486435	24.1392	439.147	0.125088	83546.8	28.2598	798.619	2001.99	625.917	0.134318	0.06577	0.938944	2001.99	1.15722e+06	1.06625
Train13	Positive	1803	1803	1803	0	0	0	0.00327544	1.82326	0.0328025	58	10.3902	1.85947	2.66214	0.208151	-1.73671	3.24054e+07	-83422	15.1328	0.000912591	10.5295	0.00403361	7.21814	1.39845e+06	7.94474e-07	4769.11	69.0434	69	0.0675037	148.548	0.23303	-0.0599587	0.459509	0.99117	0.475542	24.3473	472.891	0.147849	2306.64	22.9165	525.166	923.784	554.033	0.167831	0.0921513	0.948482	923.784	1.19535e+06	1.08992
Train14	Positive	3013	3013	3013	0	0	0	0.000379806	1.70254	0.00776262	57	10.5905	1.93639	2.71038	0.215143	-2.30051	8.12997e+07	-301424	16.5028	0.000445563	11.7898	0.00179164	7.42136	1.30848e+06	8.3228e-07	4684.25	68.412	69	0.822043	159.762	0.440433	-0.10852	0.661786	0.995976	0.469521	25.1634	480.757	0.115717	82480.6	32.0617	1027.95	2460.86	944.528	0.140475	0.0712929	0.963908	2460.86	1.17378e+06	1.0725
Train15	Negative	2365	2365	2365	0	0	0	0.00075436	2.58849	0.0115715	57	21.0714	1.41606	2.17908	0.306012	-3.42253	3.43913e+07	-125328	9.63263	0.000928498	10.8906	0.002754	6.88181	1.46627e+06	7.83915e-07	4884.75	69.8758	70	0.0184483	196.019	0.46151	-0.110542	0.624886	0.99534	0.485328	27.9456	625.077	0.132042	35878	22.9049	524.634	1226.3	424.203	0.160729	0.0854985	0.957013	1226.3	1.22462e+06	1.09388
Train16	Positive	1982	1982	1982	0	0	0	0.000652857	2.1286	0.0115923	57	10.1937	1.89499	2.77315	0.194855	-2.29749	7.28544e+07	-261712	15.885	0.000550269	11.3062	0.00262295	7.43027	1.37819e+06	8.23202e-07	4637.89	68.073	68	0.569005	151.666	0.460758	-0.122328	0.67827	0.991922	0.467032	24.5263	458.762	0.119814	28124.1	31.7871	1010.42	2142.06	804.098	0.151484	0.078583	0.95014	2142.06	1.1618e+06	1.08237
Train17	Negative	2047	767	2047	0	1	0	0.000242468	2.30637	0.0038703	57	19.5835	1.38797	2.35622	0.252409	-1.37387	3.08426e+07	-77151.2	9.22482	0.000633316	11.2803	0.00178323	7.14933	1.42153e+06	8.03007e-07	4768.06	69.0363	69	0.143644	172.61	0.59105	-0.164093	0.733813	0.99839	0.476061	26.1948	534.822	0.120781	61725.5	22.4775	505.237	1435.69	336.51	0.169797	0.0919318	0.975076	1435.69	1.19501e+06	1.10107
Train18	Negative	4142	4142	4142	0	0	0	0.000338615	2.3606	0.00619889	57	11.801	1.5272	2.54081	0.245008	-1.65202	6.15697e+07	-144945	10.3688	0.000858207	11.033	0.00371632	7.28248	1.44375e+06	8.17452e-07	4668.51	68.302	69	0.778406	155.817	0.659332	-0.239558	0.826693	0.997495	0.3878	24.8165	474.246	0.088242	49012.6	29.1386	849.059	2379.94	456.649	0.209726	0.127643	0.975078	2379.94	1.16928e+06	1.16323
Train19	Negative	4006	4006	4006	0	0	0	0.000407031	5.21285	0.00287042	57	16.2888	0.969552	1.64277	0.477494	-2.17724	4.76688e+06	-23558.3	5.28872	0.00362189	9.42337	0.0127213	6.28315	1.55267e+06	8.52415e-07	4295.9	65.5366	66	0.034014	92.1297	0.561227	-0.159942	0.649325	0.995572	0.421346	19.1533	282.806	0.136451	9148.74	14.3867	206.977	575.862	133.046	0.208218	0.12218	0.955105	575.862	1.07498e+06	1.14075
Train20	Positive	4052	4052	4052	0	0	0	0.000202196	3.87299	0.0015755	58	16.9563	1.01839	1.71656	0.385662	-1.39356	3.76216e+06	-7147.37	5.40441	0.00208215	9.95086	0.00662158	6.37331	1.61837e+06	7.74613e-07	4790.72	69.209	69	0.194706	175.259	0.463722	-0.109492	0.565302	0.997212	0.441324	26.4499	575.336	0.143836	50416.8	13.9197	193.759	541.704	172.051	0.192763	0.109113	0.965103	541.704	1.20101e+06	1.12869
Train21	Negative	4208	4208	4208	0	0	0	0.000982967	2.128	0.0192695	57	8.71609	1.81291	2.68031	0.209755	-1.41826	2.27215e+07	-53751	14.2677	0.000784174	10.7344	0.00390407	7.33391	1.30733e+06	8.47237e-07	4513.39	67.1656	68	0.237961	106.884	0.450855	-0.141653	0.677685	0.990066	0.410291	20.6072	318.127	0.118276	9604.94	23.5211	553.241	1240.25	453.19	0.194171	0.113274	0.942645	1240.25	1.12998e+06	1.14019
Train22	Negative	143	143	143	1	0	0	0.000315404	2.67558	0.00559186	57	13.9016	1.31241	2.37794	0.242942	-2.20219	1.97054e+07	-71612.2	8.33366	0.000659278	11.3279	0.00182092	7.20315	1.43791e+06	8.15312e-07	4664.61	68.2829	68	0.0775536	152.991	0.584515	-0.187808	0.767483	0.996109	0.454033	24.6532	465.282	0.111302	89413	22.5045	506.452	1420.31	344.558	0.179302	0.0996844	0.963081	1420.31	1.16893e+06	1.11611
Train23	Negative	3311	1792	3311	0	1	0	0.000885319	1.49201	0.0250847	57	5.16591	2.48552	3.34838	0.135565	-1.53148	1.64022e+08	-560804	27.5732	0.000330094	11.9541	0.00190476	7.97256	1.2773e+06	8.42182e-07	4663.61	68.2279	69	0.470868	162.032	0.455386	-0.160926	0.786513	0.983893	0.421215	25.2336	474.188	0.0797297	42387.3	46.8102	2191.19	4653.9	1732.79	0.147269	0.0787066	0.933817	4653.9	1.16796e+06	1.08817
Train24	Negative	1829	1829	1829	0	0	0	0.000404474	3.63336	0.00357762	57	20.2268	1.15679	1.79131	0.384074	-2.70241	7.5969e+06	-26097	6.24678	0.00205375	9.95509	0.00560269	6.44506	1.56005e+06	8.14543e-07	4531.73	67.3122	67	0.0318697	128.839	0.456825	-0.123083	0.568683	0.996456	0.40293	22.6743	415.404	0.147394	14503.3	13.5911	184.718	456.56	146.275	0.221866	0.133958	0.965186	456.56	1.13536e+06	1.15726
Train25	Positive	4204	4204	4204	0	0	0	0.000249991	6.39689	0.00153228	62	22.3679	0.808235	1.51737	0.474315	-1.05128	4.47682e+06	181.199	4.06106	0.00358029	9.11309	0.0106272	6.13751	1.81765e+06	7.60446e-07	4742.64	68.8626	69	0.155828	62.5951	0.626609	-0.233017	0.688972	0.998674	0.278905	15.7822	190.328	0.0983298	7314.31	11.6112	134.819	411.187	66.3088	0.276769	0.184669	0.97926	411.187	1.1886e+06	1.24759
Train26	Positive	4042	1991	4042	0	1	0	0.000269801	3.0612	0.00267618	57	11.3061	1.23401	2.04031	0.315874	-1.21124	6.95372e+06	-19374.6	7.02576	0.00135082	10.5497	0.00413542	6.76925	1.51282e+06	8.03565e-07	4646.5	68.157	68	0.239287	149.41	0.50673	-0.11561	0.59073	0.997337	0.445843	24.4051	477.795	0.143513	57600.7	16.3377	266.922	739.828	211.79	0.193076	0.110059	0.968401	739.828	1.16433e+06	1.12557
Train27	Negative	422	422	422	1	0	0	0.000285169	2.46326	0.00338759	57	13.3038	1.53974	2.32035	0.28281	-2.6593	2.37448e+07	-109573	10.9329	0.000840231	11.1947	0.00304673	7.04377	1.36387e+06	8.45613e-07	4520.7	67.2186	67	0.116893	129.113	0.441095	-0.088891	0.581086	0.993077	0.484208	22.6514	387.765	0.134799	70437.8	24.2494	588.034	1385.62	514.364	0.148607	0.0761061	0.946991	1385.62	1.13231e+06	1.08176
Train28	Negative	3651	3651	3651	0	0	0	0.000782487	3.13901	0.00957261	58	13.4884	1.26641	2.00011	0.345194	-2.49099	8.50297e+06	-44599.1	7.62731	0.00142938	10.2243	0.00516577	6.68543	1.47992e+06	8.23711e-07	4550.27	67.4473	68	0.0563819	110.961	0.463463	-0.0960979	0.55961	0.993948	0.47626	21.0236	337.851	0.15046	17035.4	16.4867	271.812	707.347	234.753	0.173489	0.0946607	0.950516	707.347	1.13976e+06	1.11232
Train29	Negative	3192	2734	3192	0	1	0	0.000450467	3.37711	0.00549689	57	16.2601	0.996702	1.73467	0.39516	-1.66031	3.8832e+06	-10448.9	4.8837	0.00222471	9.83792	0.00718749	6.44856	1.65442e+06	7.86333e-07	4669.15	68.3256	68	0.0595657	87.5751	0.533561	-0.143242	0.628249	0.995471	0.434236	18.6753	263.189	0.143614	30587.2	13.1937	174.074	518.839	127.902	0.209033	0.122733	0.959196	518.839	1.17019e+06	1.14336
Train30	Negative	1387	1387	1387	1	0	0	0.000956312	2.73552	0.0137467	57	22.529	1.46292	2.12819	0.306656	-3.30949	2.47242e+07	-87428.7	10.1853	0.0010822	10.3917	0.00364543	6.78676	1.40979e+06	8.05332e-07	4739.21	68.832	69	0.304081	79.6078	0.408475	-0.0932108	0.561395	0.992293	0.484363	17.7902	228.705	0.156402	17347	18.5384	343.673	860.735	329.928	0.165885	0.0877246	0.946727	860.735	1.18816e+06	1.0925
Train31	Negative	4091	4091	4091	0	0	0	0.00118032	2.51283	0.0176621	58	9.11403	1.37419	2.24155	0.263199	-0.647054	4.67836e+06	3569.15	9.01077	0.000798846	10.884	0.00294745	6.97809	1.43116e+06	8.04625e-07	4698.64	68.5399	69	0.0740547	73.7228	0.561089	-0.159779	0.676604	0.994941	0.459012	17.1163	209.463	0.144735	13934	14.607	213.364	635.522	155.04	0.191196	0.10744	0.95322	635.522	1.17764e+06	1.12511
Train32	Negative	2896	2896	2896	0	0	0	0.00123359	2.83202	0.0163246	57	13.2908	1.79184	2.52242	0.24024	-2.28084	3.52449e+07	-111787	14.1413	0.000770877	11.0244	0.00346235	7.14495	1.38374e+06	8.05999e-07	4763.23	69.0061	69	0.151115	123.188	0.366269	-0.0780999	0.517702	0.994041	0.478045	22.1609	379.487	0.156752	12910.9	18.4313	339.715	744.064	330.757	0.16648	0.0883281	0.951207	744.064	1.19379e+06	1.08829
Train33	Negative	1616	1616	1616	1	0	0	0.000338373	1.95435	0.00493083	57	13.0619	1.97341	2.79318	0.209327	-1.23929	1.68288e+08	-166811	17.3243	0.000431609	12.0915	0.001732	7.52097	1.32792e+06	8.38141e-07	4627.29	67.9945	68	0.177609	148.247	0.439877	-0.105685	0.646936	0.997881	0.478185	24.2377	443.63	0.122548	67872.6	31.8592	1015.01	2274.33	865.578	0.14244	0.0723846	0.973525	2274.33	1.15941e+06	1.07497
Train34	Negative	422	422	422	1	0	0	0.000321171	1.82348	0.00615748	57	11.5838	1.81019	2.67996	0.213615	-1.7951	6.73756e+07	-188194	14.6486	0.000423947	12.1151	0.00150452	7.44595	1.31613e+06	8.4594e-07	4593.86	67.7513	68	0.164252	142.528	0.528	-0.143777	0.725066	0.999041	0.466405	23.7437	421.208	0.112151	135308	30.1912	911.511	2321.13	690.929	0.152461	0.0797644	0.982073	2321.13	1.15055e+06	1.08581
Train35	Negative	3366	3366	3366	1	0	0	0.000264955	2.22149	0.0033896	57	12.5333	1.63556	2.34191	0.282333	-2.63071	3.83354e+07	-168933	11.9848	0.000818108	11.2607	0.0027839	7.06051	1.36689e+06	8.46013e-07	4532.61	67.3073	68	0.211175	131.302	0.463656	-0.0954278	0.58947	0.99686	0.468341	22.8416	398.472	0.132386	92966.8	24.1611	583.76	1381.36	485.168	0.162234	0.0871066	0.966758	1381.36	1.13532e+06	1.09534
Train36	Negative	3322	223	3322	1	1	0	0.000732566	2.61778	0.0115127	57	22.125	1.53101	2.29676	0.274457	-3.51533	5.13948e+07	-171978	11.08	0.000838676	11.0513	0.00353596	7.04016	1.54171e+06	7.54371e-07	5018.82	70.8299	71	0.0483517	223.257	0.48875	-0.132767	0.654527	0.995676	0.451153	29.8346	729.947	0.128608	24304.4	21.9053	479.841	1106.4	359.347	0.178138	0.0979959	0.96142	1106.4	1.25864e+06	1.1055
Train37	Negative	4025	4025	4025	0	0	0	0.000777353	2.38569	0.0149755	58	7.94864	1.74881	2.67967	0.211866	-1.79993	3.98914e+07	-156603	13.4307	0.000906659	10.539	0.00381679	7.3616	1.31037e+06	8.73161e-07	4386.61	66.2083	66	0.280882	108.515	0.517188	-0.191445	0.774957	0.989697	0.408853	20.7163	311.605	0.100964	12501.5	28.0619	787.469	1872.88	543.244	0.179619	0.0998623	0.945366	1872.88	1.09782e+06	1.10507
Train38	Negative	647	313	389	1	1	1	0.00022139	2.58168	0.00259848	57	19.5175	1.39263	2.09532	0.335751	-3.35686	3.7098e+07	-158736	8.82221	0.00120596	10.818	0.00410473	6.83428	1.49044e+06	8.0716e-07	4683.41	68.4204	69	0.0953837	157.025	0.492328	-0.116076	0.621871	0.99448	0.453749	24.9942	493.026	0.129219	74531.6	22.6971	515.158	1289.38	414.247	0.174954	0.0963709	0.957516	1289.38	1.17355e+06	1.11014
Train39	Negative	1436	1436	1436	1	0	0	0.000178499	2.83796	0.00174258	57	28.2888	1.50828	2.4042	0.263244	0.0300871	1.64863e+08	84147.4	10.5153	0.000876423	11.1334	0.00276853	7.11395	1.42643e+06	8.29235e-07	4590.01	67.7261	68	0.233371	141.517	0.560287	-0.168946	0.739504	0.999205	0.448117	23.673	427.586	0.109789	52201.4	28.3728	805.014	2004.1	543.611	0.175642	0.0973357	0.985027	2004.1	1.14976e+06	1.10814
Train40	Negative	2131	624	2131	1	1	0	0.000379422	3.73208	0.00338446	57	26.6962	1.14361	1.86833	0.372182	-3.39838	1.20216e+07	-42768.5	6.79765	0.00190587	10.1977	0.00666692	6.51535	1.57171e+06	8.02921e-07	4620.59	67.9672	68	0.0169015	144.475	0.43097	-0.115106	0.580199	0.998038	0.423686	24.009	463.98	0.131819	23867.4	15.8732	251.958	592.65	216.472	0.201314	0.116833	0.974226	592.65	1.15782e+06	1.13602
Train41	Negative	4035	4035	4035	0	0	0	0.0005032	3.12579	0.00695421	57	20.1769	1.33284	2.15123	0.307091	-3.02123	2.18639e+07	-83541.4	8.33075	0.00113778	10.7873	0.00372371	6.8956	1.53141e+06	7.97455e-07	4712.85	68.638	69	0.0274426	162.414	0.503236	-0.141327	0.670504	0.995673	0.462443	25.4345	510.522	0.128706	39092.2	20.2289	409.208	1004.77	306.24	0.180467	0.0999865	0.959788	1004.77	1.18105e+06	1.11119
Train42	Negative	3733	3733	3733	0	0	0	0.00102383	1.89416	0.0222824	57	11.5534	1.75356	2.59712	0.215254	-2.05028	2.66531e+07	-85392.8	14.539	0.000390654	11.835	0.00172047	7.32176	1.31033e+06	8.27053e-07	4713.57	68.6392	69	0.119323	163.285	0.467568	-0.116382	0.661074	0.995153	0.490902	25.4861	499.302	0.129098	42520	23.4809	551.352	1408.61	487.308	0.143275	0.0721836	0.95563	1408.61	1.1814e+06	1.07841
Train43	Negative	644	230	230	1	1	1	0.00142829	0.821917	0.129979	57	7.03007	2.07056	3.01819	0.160321	-1.36203	1.36828e+08	-392212	18.734	0.000981927	10.1133	0.0036049	7.69319	1.24686e+06	8.44919e-07	4638.06	68.0721	69	2.03468	127.957	0.426501	-0.130794	0.719149	0.984918	0.441254	22.4792	366.878	0.10995	33074.9	33.2533	1105.78	2828.4	1125.46	0.131101	0.0660237	0.926324	2828.4	1.16224e+06	1.04965
Train44	Negative	3731	3731	3731	0	0	0	0.000534879	2.11188	0.0123707	57	9.65782	1.78343	2.75403	0.198139	-2.09257	5.19781e+07	-201922	14.1779	0.00041716	11.9017	0.00179779	7.50408	1.33031e+06	8.29939e-07	4674.48	68.3435	69	0.275194	157.315	0.524951	-0.119377	0.691721	0.992391	0.475422	24.9556	467.572	0.113629	97865.9	30.2133	912.843	2372.26	711.206	0.13502	0.0671804	0.946013	2372.26	1.17106e+06	1.07664
Train45	Negative	3574	3574	3574	0	0	0	0.000230745	2.59879	0.00447045	57	12.1507	1.28558	2.53298	0.223824	-1.47548	2.7318e+07	-59591.8	8.17364	0.000582182	11.5709	0.00154752	7.39553	1.42649e+06	8.14627e-07	4686.31	68.4382	69	0.044362	156.672	0.714659	-0.247273	0.848242	0.998495	0.464477	24.905	468.086	0.0997653	143876	25.0477	627.388	1948.64	292.719	0.178647	0.0988659	0.976331	1948.64	1.17447e+06	1.1161
Train46	Negative	3855	3855	3855	0	0	0	0.000358301	2.55989	0.00616645	57	13.1964	1.42892	2.46383	0.242004	-2.09395	3.25141e+07	-94809.2	9.63691	0.000586632	11.4804	0.00169565	7.26277	1.41413e+06	8.04601e-07	4768.48	69.0347	69	0.0564904	173.709	0.621661	-0.177376	0.767666	0.996663	0.481514	26.2539	530.889	0.110825	61955.7	25.861	668.793	1820.06	391.157	0.16077	0.0846532	0.964681	1820.06	1.19513e+06	1.09579
Train47	Negative	164	92	164	1	1	0	0.000853553	2.02016	0.0212388	57	9.4622	1.8554	2.81232	0.188444	-2.02082	4.49705e+07	-157906	15.9257	0.000348767	12.0489	0.00113703	7.54103	1.26644e+06	8.51905e-07	4591.01	67.733	68	0.077151	142.232	0.527197	-0.139474	0.724703	0.991978	0.473558	23.7357	418.066	0.109838	50485.5	28.6108	818.578	2035.6	614.022	0.144842	0.0739052	0.945018	2035.6	1.15002e+06	1.08203
Train48	Negative	3711	3711	3711	0	0	0	0.000432454	2.23352	0.00581578	57	14.4569	1.57272	2.30537	0.270489	-2.02064	1.48262e+07	-42237.1	11.3282	0.000742102	11.0928	0.00326485	6.99786	1.34087e+06	8.32489e-07	4594.79	67.773	68	0.598676	118.563	0.401022	-0.0866371	0.554739	0.997007	0.475436	21.727	358.897	0.145479	43842.8	20.0696	402.789	962.924	391.468	0.160902	0.0856021	0.965884	962.924	1.15117e+06	1.09736
Train49	Negative	3758	3758	3758	0	0	0	0.000602704	3.21596	0.00831068	60	12.4352	1.0411	1.81245	0.345249	-0.708174	2.71503e+06	-5759.61	5.7654	0.00118546	10.3327	0.00296482	6.55867	1.51726e+06	7.90062e-07	4773.33	69.0823	69	0.0274152	51.3724	0.514493	-0.115837	0.605329	0.99151	0.474031	14.2701	135.349	0.139636	26327.2	15.0571	226.717	650.12	181.205	0.177834	0.0970492	0.938203	650.12	1.19646e+06	1.10618
Train50	Negative	244	244	244	0	0	0	0.000453267	2.548	0.00694624	57	15.8153	1.58525	2.48883	0.248189	-1.54066	6.68999e+07	-92836	11.176	0.000741946	11.3725	0.00243882	7.21648	1.41933e+06	8.23344e-07	4634.26	68.0509	68	0.0905872	149.411	0.514289	-0.130229	0.686477	0.999151	0.461994	24.3365	450.664	0.113644	70319.2	28.95	838.102	1999.69	608.878	0.159318	0.0853059	0.983242	1999.69	1.16093e+06	1.0955
Train51	Negative	769	769	769	0	0	0	0.00088271	2.47953	0.0141067	57	12.2466	1.39498	2.23881	0.268732	-1.6317	9.31397e+06	-28918.3	9.35031	0.000697618	10.9793	0.00226689	6.94891	1.37092e+06	8.23482e-07	4652.97	68.2003	68	0.0708588	128.12	0.535528	-0.118174	0.644414	0.994831	0.494281	22.5684	384.272	0.133259	25782.2	20.472	419.103	1127.41	313.025	0.153703	0.0797512	0.949791	1127.41	1.16579e+06	1.08066
Train52	Negative	2658	2658	2658	0	0	0	0.000636969	2.53151	0.00886857	57	13.1495	1.44561	2.36313	0.260378	-2.02947	1.95229e+07	-63691.1	9.63156	0.000808299	11.1381	0.00304321	7.09786	1.44271e+06	8.01845e-07	4754.11	68.9367	69	0.0735939	171.147	0.486576	-0.111352	0.626935	0.994838	0.479411	26.1075	536.663	0.131079	29354.5	21.2766	452.694	1130.32	361.106	0.162954	0.0868835	0.952287	1130.32	1.19155e+06	1.09817
Train53	Negative	1698	1698	1698	1	0	0	0.000629926	2.48676	0.0149467	57	11.6123	1.60513	2.65645	0.209249	-2.0364	3.4479e+07	-85998.9	12.3417	0.000580574	11.4766	0.00245973	7.3885	1.38368e+06	8.26517e-07	4643.29	68.1228	68	0.0973271	150.843	0.530408	-0.171527	0.759598	0.993657	0.461851	24.4723	453.609	0.110647	35329.1	25.3343	641.829	1628.47	481.415	0.167452	0.0913882	0.953417	1628.47	1.1632e+06	1.09861
Train54	Positive	1452	1239	1452	0	1	0	0.000930641	2.83848	0.010876	57	17.1884	1.53959	2.3311	0.272004	-3.08684	4.86648e+07	-179054	10.9465	0.000878426	10.9057	0.003663	7.06547	1.43919e+06	8.11478e-07	4678.88	68.3861	69	0.132252	155.23	0.486874	-0.120814	0.63497	0.997256	0.469748	24.8503	483.801	0.136744	12973.6	23.3922	547.197	1278.93	414.006	0.169976	0.0923357	0.969032	1278.93	1.17262e+06	1.10293
Train55	Negative	3905	3905	3905	0	0	0	0.000432944	3.07057	0.00663434	58	27.9747	1.3645	2.33163	0.273309	0.703317	1.0216e+08	77821.8	8.65056	0.000985893	10.7575	0.0042276	7.08413	1.49633e+06	7.96029e-07	4745.45	68.862	69	0.293314	143.732	0.652626	-0.218821	0.800113	0.999182	0.436458	23.8262	434.937	0.10693	31951.6	29.612	876.871	2334.25	464.252	0.18753	0.107206	0.985095	2334.25	1.18932e+06	1.13023
Train56	Negative	3864	3864	3864	0	0	0	0.000651932	2.43179	0.0106572	57	20.558	1.44504	2.1841	0.30451	-3.42173	3.24486e+07	-133267	9.74206	0.00101491	10.5257	0.00316256	6.87121	1.40884e+06	8.18273e-07	4666.44	68.2947	69	0.434304	154.49	0.561255	-0.158921	0.71495	0.993365	0.448255	24.7749	477.194	0.123424	28424.3	23.7714	565.08	1449.24	375.928	0.177525	0.0981994	0.952089	1449.24	1.16898e+06	1.10558
Train57	Negative	927	68	840	1	1	1	0.000178753	1.81122	0.00248377	57	15.2532	1.72196	2.58779	0.223861	-1.52622	8.30957e+07	-92104.2	13.4063	0.000444962	11.8653	0.0014778	7.35666	1.32426e+06	8.3718e-07	4633.5	68.0418	68	1.74286	149.574	0.480478	-0.109389	0.661006	0.999179	0.47804	24.3315	445.21	0.116847	269301	31.0892	966.536	2460.06	834.437	0.137719	0.068876	0.982964	2460.06	1.16078e+06	1.07492
Train58	Positive	1133	1133	1133	0	0	0	0.000445876	2.06753	0.00870905	57	10.204	1.66384	2.67569	0.206532	-2.12401	4.27223e+07	-176243	12.3145	0.000496268	11.657	0.00217401	7.44236	1.39261e+06	8.1077e-07	4764.67	69.0031	69	0.671232	174.396	0.557164	-0.152111	0.738294	0.992412	0.473591	26.2971	530.728	0.111314	76812.1	28.5037	812.461	2122.91	576.898	0.150785	0.0775107	0.94663	2122.91	1.19413e+06	1.08469
Train59	Negative	3768	3768	3768	0	0	0	0.000699288	2.26952	0.00964045	57	16.2552	1.62829	2.34419	0.273422	-2.79026	3.63422e+07	-122149	12.2376	0.000681328	11.1194	0.00237995	7.04871	1.3827e+06	8.13943e-07	4716.84	68.6625	69	0.203081	163.037	0.44096	-0.101719	0.616848	0.993172	0.477488	25.4707	504.202	0.13565	35817.3	24.0469	578.254	1399.32	514.465	0.153735	0.0809126	0.950227	1399.32	1.18213e+06	1.08729
Train60	Negative	3245	3245	3245	1	0	0	0.000456074	1.7284	0.0117175	57	6.23757	2.13708	3.32954	0.130285	-1.20666	1.19223e+08	-294018	20.1719	0.000275873	12.4706	0.00175906	8.06389	1.33656e+06	8.16907e-07	4801.72	69.2436	70	0.209395	185.482	0.597621	-0.169061	0.815253	0.996048	0.451081	26.9757	542.764	0.0797691	104130	42.2703	1786.78	4828.79	1190.86	0.12311	0.0597092	0.961786	4828.79	1.2032e+06	1.05556
Train61	Negative	3547	3547	3547	0	0	0	0.000182697	2.34134	0.00257872	57	32.0974	1.60983	2.60075	0.224655	-0.218476	3.14296e+08	173588	11.9087	0.000541057	11.8213	0.00185874	7.39285	1.42077e+06	8.03144e-07	4787.25	69.1628	69	1.08978	177.34	0.534139	-0.144188	0.720915	0.999346	0.474	26.5022	543.807	0.113508	158043	30.7619	946.294	2543.87	743.583	0.152828	0.0796867	0.985922	2543.87	1.2e+06	1.0872
Train62	Negative	753	753	128	1	0	1	0.000381221	2.02657	0.00605732	57	13.4901	1.66124	2.37023	0.281627	-2.33168	4.16575e+07	-127975	12.146	0.000863981	11.1158	0.00417682	7.0709	1.36838e+06	8.27641e-07	4626.74	68.0012	68	0.343176	146.692	0.503116	-0.110298	0.629093	0.992254	0.464074	24.1324	449.727	0.133135	83478.3	25.3684	643.557	1650.71	516.279	0.159956	0.085416	0.94565	1650.71	1.15927e+06	1.09083
Train63	Positive	3850	3850	3850	0	0	0	0.000341806	1.87247	0.00716906	57	7.71078	1.92695	2.86229	0.191385	-1.49038	5.03606e+07	-126901	16.4105	0.000430389	11.9065	0.00176752	7.5838	1.25721e+06	8.69065e-07	4480.75	66.9121	67	0.517394	123.473	0.434792	-0.105507	0.649376	0.992451	0.46882	22.1107	357.631	0.117835	82930.6	29.8986	893.925	2101.89	805.778	0.139732	0.0708935	0.946707	2101.89	1.12222e+06	1.07303
Train64	Positive	2174	581	2127	1	1	1	0.000288469	2.41882	0.0040912	57	15.236	1.55099	2.45267	0.248018	-2.37378	3.91051e+07	-127049	10.9232	0.000686737	11.3925	0.0030274	7.17993	1.39256e+06	8.11996e-07	4735.34	68.7935	69	0.156084	168.079	0.488372	-0.119902	0.668225	0.998635	0.479601	25.8422	515.393	0.121164	69045.7	26.4357	698.845	1719.64	563.208	0.149428	0.0773324	0.977425	1719.64	1.18677e+06	1.08716
Train65	Negative	3597	3597	3597	0	0	0	0.000531407	2.32258	0.0102627	58	10.0033	1.35869	2.40326	0.235559	-1.25059	1.18016e+07	-32562.9	9.03085	0.000542298	11.4472	0.00162759	7.20664	1.41053e+06	8.00248e-07	4781.63	69.1361	69	0.104403	149.377	0.583095	-0.136338	0.691739	0.995746	0.495921	24.3631	452.504	0.12808	82966.6	21.1469	447.191	1332.72	321.006	0.151134	0.0772563	0.956523	1332.72	1.19856e+06	1.07958
Train66	Negative	283	160	160	1	1	1	0.000797502	2.19905	0.0149017	58	48.0231	1.73441	2.665	0.23002	5.23223	1265693659	1.77624e+06	14.9878	0.00056747	11.3728	0.0018239	7.34143	1.36341e+06	8.14547e-07	4753.61	68.8994	69	0.0646628	168.444	0.473362	-0.136099	0.705859	0.998962	0.488604	25.8028	516.348	0.12527	32975.4	40.7043	1656.84	3214.05	1158.1	0.144199	0.0727327	0.984466	3214.05	1.19152e+06	1.07213
Train67	Negative	226	226	226	1	0	0	0.000284764	2.64163	0.00481703	57	41.8452	1.30396	2.3375	0.255891	-0.15894	7.6885e+07	849.369	8.27883	0.000697269	11.2604	0.00208429	7.17331	1.42295e+06	8.21079e-07	4642.1	68.1178	68	0.0805752	148.597	0.582098	-0.179562	0.754637	0.999203	0.473976	24.2942	450.603	0.118893	103342	22.5673	509.282	1419.61	346.179	0.172	0.0931439	0.983095	1419.61	1.16333e+06	1.10439
Train68	Negative	3413	3413	3413	0	0	0	0.000123733	2.92525	0.00145574	57	16.986	1.32069	2.24069	0.303147	-1.26584	6.3612e+07	4809.26	7.98327	0.00127583	10.8962	0.00377256	6.96828	1.49615e+06	8.1598e-07	4611.85	67.8926	68	0.11848	144.454	0.669221	-0.181804	0.75119	0.998873	0.467419	23.9191	439.88	0.122152	296841	24.76	613.057	1788.24	321.258	0.175718	0.0964944	0.979656	1788.24	1.15546e+06	1.10795
Train69	Positive	3706	3706	3706	0	0	0	0.00111826	2.39059	0.0226057	57	9.39969	1.63691	2.72014	0.197161	-1.72381	3.12601e+07	-93212.5	11.8443	0.000625112	11.2058	0.00274223	7.45122	1.40242e+06	8.20597e-07	4637.08	68.07	68	0.121393	127.134	0.585965	-0.161989	0.762625	0.990371	0.470954	22.4031	364.99	0.101986	25475.4	29.9248	895.491	2271.72	573.735	0.149655	0.0776875	0.942245	2271.72	1.16187e+06	1.08131
Train70	Negative	1323	1323	1323	0	0	0	0.000562992	1.33862	0.0168822	57	6.45572	2.35869	3.18787	0.149566	-1.76463	1.38042e+08	-483590	24.6128	0.000293974	12.1616	0.00134965	7.8633	1.27526e+06	8.37707e-07	4700.28	68.512	69	0.356739	165.637	0.428947	-0.0916437	0.648069	0.984083	0.435136	25.5763	490.154	0.0999583	47958.1	40.2604	1620.9	3610.81	1459.86	0.123421	0.0610474	0.924358	3610.81	1.17768e+06	1.06271
Train71	Negative	3671	3671	3671	0	0	0	0.00120157	2.74208	0.0267001	57	6.49864	1.29531	2.40242	0.214977	-0.618618	6.66022e+06	-5874.81	8.58394	0.00051154	11.2854	0.00159048	7.24881	1.31983e+06	8.42234e-07	4560.39	67.5188	68	0.0873103	133.579	0.626502	-0.1814	0.755362	0.995121	0.495605	23.0318	399.319	0.126451	30293.6	19.6783	387.235	1235.22	249.281	0.16471	0.0863069	0.954314	1235.22	1.14285e+06	1.09037
Train72	Negative	741	741	741	1	0	0	0.000604163	3.60245	0.00983006	57	10.6611	1.16039	2.08342	0.31039	-1.71566	5.94893e+06	-27994.6	6.38716	0.00140142	10.2552	0.00483058	6.88508	1.49486e+06	8.73517e-07	4223.69	64.9813	65	0.0755448	82.1991	0.709103	-0.349145	0.853717	0.99567	0.280018	18.059	242.226	0.0823526	8081.28	16.6603	277.567	831.411	110.134	0.290992	0.20135	0.967898	831.411	1.05581e+06	1.28051
Train73	Negative	3068	3068	3068	0	0	0	0.000493764	1.91175	0.0106285	57	9.89393	1.79468	2.75409	0.198342	-1.87997	4.00458e+07	-122394	14.6734	0.000402216	11.8659	0.00186138	7.51334	1.31861e+06	8.29073e-07	4666.03	68.2849	68	0.578452	154.596	0.425261	-0.114811	0.676738	0.991152	0.478807	24.7746	463.215	0.118592	109573	28.3999	806.555	1962.66	790.252	0.138065	0.0685825	0.942273	1962.66	1.16903e+06	1.066
Train74	Negative	3479	3479	3479	0	0	0	0.000814162	2.09744	0.0144233	57	9.75507	1.84134	2.78804	0.203165	-1.80792	5.81448e+07	-152377	15.1973	0.000446145	11.8373	0.00177844	7.48633	1.33343e+06	8.27088e-07	4684.69	68.4199	69	0.0748938	158.72	0.496607	-0.116793	0.677098	0.996351	0.46965	25.0922	477.592	0.117735	36213.9	29.3261	860.019	2032.47	675.972	0.144924	0.0746829	0.963385	2032.47	1.17433e+06	1.07673
Train75	Negative	3275	3275	3275	0	0	0	0.000899809	2.24959	0.0124905	57	15.4778	1.60552	2.2392	0.294182	-2.6515	1.78696e+07	-64403.8	11.7363	0.000830939	10.96	0.0029725	6.90974	1.3878e+06	8.19826e-07	4669.48	68.3229	68	0.3942	153.991	0.398596	-0.127934	0.62872	0.997286	0.451664	24.7816	488.15	0.144882	18260.1	18.806	353.664	787.563	319.418	0.191677	0.109032	0.970911	787.563	1.16978e+06	1.11674
Train76	Positive	3273	3273	3273	0	0	0	0.000445793	3.04348	0.00734675	58	16.1656	1.23577	2.12335	0.298247	-1.89381	9.75097e+06	-17633.8	7.5199	0.00102035	10.7358	0.00326351	6.87523	1.48046e+06	7.97642e-07	4745.73	68.8808	69	0.043168	142.894	0.606526	-0.190713	0.735756	0.99773	0.442778	23.8533	444.05	0.126557	31253.8	16.7001	278.893	839.954	172.492	0.196519	0.111617	0.969636	839.954	1.18961e+06	1.12957
Train77	Negative	3170	3170	3170	0	0	0	0.000496186	2.27772	0.00713388	57	15.9549	1.52791	2.25171	0.286368	-2.62869	1.96409e+07	-83401	10.6529	0.000757635	11.2047	0.00244316	6.96472	1.38069e+06	8.23923e-07	4644.24	68.1358	68	0.223516	149.222	0.421148	-0.0830124	0.550429	0.993297	0.472525	24.3764	463.005	0.143166	80818.3	20.8446	434.496	1127.21	433.656	0.158363	0.083943	0.947786	1127.21	1.16345e+06	1.08808
Train78	Negative	3562	3562	3562	0	0	0	0.000946653	2.38097	0.0157515	57	16.7809	1.49577	2.28056	0.264704	-2.81136	2.12539e+07	-86529.9	10.3715	0.000669631	11.1229	0.00207711	7.00024	1.38129e+06	8.18219e-07	4688.72	68.4575	69	0.0733864	159.037	0.476232	-0.0911428	0.600785	0.994004	0.487702	25.1491	486.492	0.130215	41757.4	23.8694	569.746	1421.67	485.06	0.14105	0.071416	0.947151	1421.67	1.17503e+06	1.07611
Train79	Positive	3585	3585	3585	0	0	0	0.000276187	2.40014	0.00389361	57	16.8197	1.45692	2.30083	0.26866	-2.37448	2.96828e+07	-96974.9	9.9246	0.000673206	11.2261	0.00186381	7.06981	1.37015e+06	8.29466e-07	4627.32	68.0078	68	0.0571316	146.926	0.485879	-0.104031	0.623867	0.996978	0.492202	24.1669	446.254	0.131676	53194.3	23.7133	562.321	1401.04	460.753	0.148105	0.0756587	0.964885	1401.04	1.15942e+06	1.08656
Train80	Negative	2350	2350	2350	0	0	0	0.00040324	3.12797	0.00500155	57	19.8507	1.1385	1.94355	0.347766	-1.26637	6.11943e+06	-11754	6.09383	0.00143189	10.3509	0.00377783	6.69244	1.57323e+06	7.88188e-07	4728.83	68.76	69	0.0286007	163.51	0.581957	-0.166877	0.68	0.998084	0.440258	25.5359	525.132	0.134986	30136.7	14.4478	208.739	638.021	135.004	0.204746	0.118695	0.972458	638.021	1.18528e+06	1.1408
Train81	Negative	3449	3449	3449	0	0	0	0.000837402	3.18434	0.0110497	57	18.8663	1.39681	2.10598	0.317238	-3.44056	2.25471e+07	-108343	9.05824	0.00121318	10.5124	0.00464118	6.77774	1.47736e+06	8.17035e-07	4628.44	68.0199	68	0.0374565	147.948	0.538184	-0.192641	0.734644	0.995068	0.415682	24.2679	463.146	0.115249	12385.5	20.6191	425.149	1012	273.822	0.208836	0.123629	0.959946	1012	1.15939e+06	1.14784
Train82	Negative	1738	1738	1738	1	0	0	0.000220546	2.67001	0.0021454	57	20.777	1.22156	2.01597	0.320234	-3.09761	1.27574e+07	-55499.9	7.44283	0.000988321	10.7783	0.00262036	6.78007	1.42898e+06	8.16056e-07	4655.08	68.2158	68	0.0134019	150.953	0.419916	-0.0704893	0.521116	0.996575	0.502633	24.5223	467.338	0.147651	87028.5	20.2919	411.762	1032.06	395.364	0.142218	0.0710293	0.960421	1032.06	1.16664e+06	1.07716
Train83	Positive	3155	3155	3155	0	0	0	0.000476503	2.61933	0.0102813	57	15.2938	1.39655	2.36873	0.252734	-2.38696	2.2146e+07	-76098.1	9.34242	0.000670641	11.3749	0.00220504	7.16551	1.43918e+06	8.05638e-07	4741.43	68.8442	69	0.0245578	167.62	0.598159	-0.178857	0.751661	0.998706	0.454107	25.8164	518.781	0.115096	48464.7	21.6532	468.861	1333.71	305.387	0.180954	0.101131	0.978211	1333.71	1.18827e+06	1.11436
Train84	Negative	3477	3477	3477	0	0	0	0.00209217	2.85211	0.0199907	58	15.18	1.65684	2.28354	0.271467	-2.74419	1.44881e+07	-74453.9	11.7103	0.00168556	9.49731	0.00634921	6.7492	1.39771e+06	8.27843e-07	4570.56	67.5875	68	0.397165	140.055	0.484919	-0.155049	0.712275	0.991269	0.490337	23.5917	425.344	0.124865	6422.11	25.1943	634.753	1451.28	458.726	0.164278	0.0880902	0.942863	1451.28	1.14378e+06	1.08311
Train85	Positive	1152	1152	1152	1	0	0	0.000106837	1.83537	0.00580977	57	54.1081	1.53382	2.65177	0.267431	5.12401	5285349885	5.4003e+06	11.1194	0.00108823	11.221	0.00394239	7.47007	1.53112e+06	8.07976e-07	4670.67	68.2417	68	2.19047	160.432	0.799264	-0.272042	0.873352	0.999479	0.403142	24.5278	486.328	0.0884295	1.82872e+06	59.3197	3518.82	11595.1	1264.76	0.195119	0.114504	0.99091	11595.1	1.17145e+06	1.13785
Train86	Positive	1048	1048	1048	0	0	0	0.00116207	2.94937	0.0146849	65	4.20809	1.22462	1.92968	0.331842	-0.0350088	1.72252e+06	856.994	7.61929	0.00140558	10.0349	0.00499625	6.55373	1.37773e+06	8.33398e-07	4544.23	67.4002	68	0.187896	42.6774	0.569313	-0.127743	0.650003	0.986996	0.475675	12.9559	104.723	0.132974	12848.7	18.8584	355.64	987.558	249.177	0.163469	0.088349	0.914211	987.558	1.13862e+06	1.09123
Train87	Positive	3542	3542	3542	0	0	0	0.000371946	2.28994	0.00551481	57	8.8994	1.56479	2.4542	0.251015	-1.85034	2.1271e+07	-109953	10.8505	0.000783544	11.1823	0.0039553	7.17446	1.37184e+06	8.3111e-07	4622.69	67.9699	68	0.469266	147.802	0.52024	-0.109055	0.64421	0.991691	0.469331	24.212	446.06	0.120354	49055	26.4903	701.736	1851.76	554.506	0.146218	0.0752695	0.941516	1851.76	1.15802e+06	1.07963
Train88	Negative	3853	3853	3853	0	0	0	0.00123786	1.99732	0.0244808	59	10.8986	1.58154	2.36935	0.23787	-1.55213	1.35452e+07	-53448.5	12.6555	0.000519796	11.2137	0.00167785	7.11908	1.34437e+06	7.93455e-07	4826.58	69.4609	70	0.227864	158.27	0.468829	-0.0838588	0.571951	0.993366	0.505075	25.0999	488.205	0.145597	37987	21.0368	442.548	1232.15	415.452	0.134768	0.0659518	0.940589	1232.15	1.21011e+06	1.07004
Train89	Negative	3457	1582	3457	0	1	0	0.000425363	1.54647	0.0131596	57	14.4103	1.6335	2.38775	0.271451	-2.44064	4.37098e+07	-160636	12.1535	0.000712175	11.0164	0.0030349	7.11558	1.36068e+06	8.04087e-07	4840.83	69.556	70	0.894182	186.861	0.394128	-0.0816685	0.583723	0.992883	0.489054	27.2658	580.509	0.138901	51982.6	26.3026	691.826	1773.27	742.394	0.132375	0.0661201	0.947543	1773.27	1.21309e+06	1.07639
Train90	Positive	3478	3478	715	0	0	1	0.000261263	2.89311	0.00282154	57	13.4081	1.66697	2.43091	0.276714	-2.30375	4.96375e+07	-153776	12.5571	0.00099165	11.1414	0.00367647	7.09114	1.41809e+06	8.32312e-07	4581.44	67.6654	68	0.268697	139.562	0.449642	-0.138389	0.682825	0.998255	0.420781	23.5476	424.89	0.107928	46941.7	26.7556	715.86	1537.24	565.653	0.181631	0.10267	0.977584	1537.24	1.14759e+06	1.11359
Train91	Negative	3435	3435	3435	0	0	0	0.000195848	2.21992	0.00367831	57	90.7897	1.43504	2.58532	0.233228	5.16408	2108819284	1.68677e+06	9.58864	0.000694433	11.3766	0.00247363	7.37562	1.4072e+06	8.19392e-07	4692.72	68.4514	69	0.175575	160.285	0.586494	-0.0983923	0.65424	0.999067	0.469633	25.0208	480.011	0.121505	188515	42.6543	1819.39	5242.17	1329.16	0.113314	0.0518964	0.982157	5242.17	1.17611e+06	1.04317
Train92	Negative	3177	3177	3177	0	0	0	0.00255681	1.85463	0.0392173	57	8.92804	1.95865	2.67759	0.218829	-1.85682	3.97786e+07	-117292	17.2928	0.00080269	10.8458	0.00511247	7.27036	1.27078e+06	8.651e-07	4468.02	66.8252	67	0.127974	120.51	0.271962	-0.131084	0.67804	0.989404	0.437647	21.9128	363.985	0.124148	8769.29	24.7377	611.952	1167.46	684.644	0.172036	0.0956754	0.945752	1167.46	1.11922e+06	1.11359
Train93	Positive	3516	3516	3516	0	0	0	0.000737425	1.9218	0.0161145	57	9.04616	2.03151	2.80415	0.202278	-2.18342	8.14388e+07	-311639	18.2033	0.00051597	11.4059	0.00201867	7.45811	1.30092e+06	8.43872e-07	4601.05	67.7946	68	1.08427	146.148	0.453563	-0.0894852	0.617808	0.985453	0.448544	24.0422	435.519	0.112432	47554.1	35.607	1267.86	2780.03	1085.18	0.134937	0.0674666	0.93091	2780.03	1.15235e+06	1.0733
Train94	Positive	1531	1531	1038	1	0	1	0.000784052	2.58396	0.0116368	57	18.4028	1.34701	2.14362	0.291207	-2.62999	1.41163e+07	-54724.7	8.75706	0.000893962	10.81	0.00291987	6.85053	1.37798e+06	8.32e-07	4590.96	67.7426	68	0.0768636	140.6	0.469537	-0.107821	0.623677	0.993879	0.482851	23.6527	428.404	0.13012	34472.5	21.722	471.846	1153.39	388.642	0.158552	0.083497	0.950187	1153.39	1.15002e+06	1.08602
Train95	Negative	3415	3415	3415	0	0	0	0.000267124	2.1151	0.00478347	57	6.52678	1.80331	2.77728	0.207389	-1.65249	4.92261e+07	-225851	13.7217	0.000662036	11.9586	0.00340295	7.48921	1.35889e+06	8.46891e-07	4541.44	67.3602	68	0.19762	135.09	0.595469	-0.158274	0.754084	0.992866	0.441763	23.0696	394.201	0.0994039	169692	32.0409	1026.62	2789.93	677.172	0.159503	0.0865463	0.950076	2789.93	1.13702e+06	1.09304
Train96	Negative	3436	3436	3436	0	0	0	0.000219331	2.87292	0.0024732	57	10.6816	1.24134	2.30723	0.25148	-2.01982	1.64217e+07	-83279.7	7.22663	0.000984415	10.9702	0.0033431	7.07009	1.5014e+06	8.05876e-07	4686.94	68.4447	69	0.0324906	159.007	0.651079	-0.179136	0.756197	0.995998	0.4806	25.1193	486.007	0.111672	68524.9	23.7562	564.357	1607.7	306.999	0.166021	0.0888324	0.958395	1607.7	1.17431e+06	1.09725
Train97	Negative	3293	3293	3293	0	0	0	0.000376502	2.27778	0.0081758	57	7.67291	1.72926	2.83061	0.190454	-1.68572	4.58456e+07	-180386	13.4075	0.000428534	12.042	0.00143096	7.5837	1.32444e+06	8.45851e-07	4585.2	67.6875	68	0.156349	141.526	0.615332	-0.179228	0.787558	0.997286	0.466166	23.634	413.188	0.100807	90486.4	30.2353	914.175	2525.36	569.757	0.15685	0.0832473	0.968551	2525.36	1.14832e+06	1.09849
Train98	Negative	2859	2859	2859	0	0	0	0.000469537	3.895	0.00474529	57	22.8919	0.942109	1.60211	0.410727	-3.08222	3.23524e+06	-16178.6	4.55738	0.00239393	9.6219	0.00645867	6.24165	1.65675e+06	7.87009e-07	4663.77	68.2864	68	0.00507275	152.126	0.441302	-0.094371	0.52436	0.996772	0.456121	24.6441	494.451	0.151423	26496.8	12.9768	168.396	446.826	146.896	0.194112	0.10999	0.962111	446.826	1.16881e+06	1.12237
Train99	Negative	3364	3364	3364	0	0	0	0.000336434	2.9001	0.00426945	57	14.4885	1.46106	2.33445	0.271884	-2.0934	2.67872e+07	-83434.7	9.48021	0.000901123	11.0696	0.00318085	7.0702	1.44652e+06	8.28179e-07	4554.81	67.4746	68	0.230489	134.302	0.524351	-0.157138	0.711796	0.998062	0.449953	23.104	406.543	0.120412	44639.1	22.2097	493.269	1246.61	364.437	0.182653	0.102976	0.974796	1246.61	1.14109e+06	1.11582
Train100	Positive	313	216	174	1	1	1	0.000221989	2.95309	0.00333409	57	18.9	1.11597	2.33466	0.245593	0.799163	2.88574e+07	25137.7	6.25106	0.000852608	10.9998	0.00287162	7.19313	1.42959e+06	8.6451e-07	4342.24	65.8803	66	0.0564378	99.087	0.703038	-0.245389	0.828097	0.999302	0.4521	19.7795	279.824	0.10357	72312.3	22.5689	509.357	1587.14	237.794	0.189089	0.10677	0.983997	1587.14	1.08678e+06	1.12315
Train101	Negative	3110	3110	3110	1	0	0	0.00033262	2.37759	0.008556	58	14.0867	1.31056	2.15103	0.31005	-1.79858	2.2809e+07	-91764.9	7.99883	0.00100601	10.9052	0.00320477	6.91611	1.46611e+06	8.06324e-07	4709.77	68.6153	69	0.183561	161.144	0.612391	-0.152376	0.690761	0.996592	0.457104	25.3088	504.887	0.128657	173560	20.5583	422.643	1334.33	286.898	0.180646	0.100325	0.964475	1334.33	1.1802e+06	1.11498
Train102	Negative	673	673	34	1	0	1	0.00071041	3.08866	0.0114007	57	37.237	1.11967	2.04246	0.315103	0.601779	2.47164e+07	21195.9	6.42056	0.00113706	10.4785	0.00323823	6.81977	1.4023e+06	8.52806e-07	4422.96	66.4956	66	0.0324545	110.825	0.563926	-0.174569	0.711202	0.999532	0.470865	20.9943	332.511	0.14021	31775.3	17.6987	313.245	871.784	213.95	0.186626	0.104145	0.986545	871.784	1.10778e+06	1.11952
Train103	Negative	1804	1804	1804	0	0	0	0.000741673	2.56653	0.00968932	57	19.9241	1.1885	1.89141	0.343823	-1.56746	3.98748e+06	-5278.48	7.03067	0.00117077	10.3905	0.00444201	6.5829	1.45033e+06	8.04543e-07	4700.62	68.5546	69	0.0867237	74.1199	0.441423	-0.094591	0.548904	0.992626	0.472367	17.1759	213.219	0.156072	21539	14.371	206.524	573.123	195.788	0.177468	0.0965385	0.942357	573.123	1.17827e+06	1.0918
Train104	Negative	3255	3255	3255	0	0	0	0.00127032	2.10873	0.0182895	60	7.55465	1.52516	2.269	0.254683	-0.622571	7.58077e+06	-1120.45	10.8524	0.000798297	10.8915	0.00385843	6.95915	1.40314e+06	8.06808e-07	4685.24	68.4415	68	0.136209	89.9238	0.397129	-0.0772938	0.507171	0.993672	0.493785	18.927	266.744	0.164621	18124.9	15.2918	233.838	616.409	246.489	0.165943	0.0884356	0.945621	616.409	1.17448e+06	1.09397
Train105	Positive	2932	2932	2932	0	0	0	0.000815227	2.79294	0.0149341	58	20.3452	1.06904	1.97186	0.311793	-2.03911	8.05535e+06	-20132.6	6.25133	0.00101516	10.5565	0.00325541	6.80695	1.49837e+06	7.95811e-07	4726.94	68.7457	69	0.0399857	116.027	0.58226	-0.150459	0.67188	0.995988	0.483734	21.4916	352.109	0.147907	25963.8	14.9885	224.654	726.355	163.468	0.178659	0.0978378	0.952884	726.355	1.18489e+06	1.10008
Train106	Negative	2600	2119	2600	1	1	0	0.000398173	3.55051	0.00386743	60	8.33251	1.05891	1.57531	0.460714	-0.594607	1.80945e+06	-3785.49	5.42202	0.00224235	9.81877	0.00658655	6.29066	1.65344e+06	7.81612e-07	4694.84	68.5137	69	0.0657661	73.4582	0.476158	-0.104673	0.538833	0.995442	0.429931	17.1059	219.083	0.15015	28694.5	12.5565	157.667	436.555	128.074	0.209107	0.123247	0.955386	436.555	1.17652e+06	1.14338
Train107	Negative	3223	3223	3223	0	0	0	0.000579914	2.29623	0.00807844	57	18.0422	1.51248	2.22269	0.286965	-3.05816	2.75441e+07	-113509	10.5852	0.000770366	10.9871	0.00259684	6.93397	1.40043e+06	8.09543e-07	4711.56	68.6266	69	0.161118	162.477	0.465996	-0.0969324	0.58856	0.993711	0.490498	25.4338	508.906	0.142954	35195.3	21.9871	483.434	1192.88	408.017	0.158729	0.0838666	0.94921	1192.88	1.18081e+06	1.09186
Train108	Negative	3022	3022	3022	0	0	0	0.000737072	3.00562	0.0118985	57	15.3612	1.07039	1.99217	0.304901	-1.2841	5.37491e+06	-7005.26	5.82807	0.00100963	10.5493	0.00273592	6.81532	1.47348e+06	8.13398e-07	4618.76	67.9528	68	0.0121773	143.03	0.538649	-0.129345	0.64729	0.996533	0.495564	23.8688	442.551	0.141928	36637.8	16.7362	280.101	835.946	221.392	0.167889	0.089274	0.959105	835.946	1.15767e+06	1.10047
Train109	Positive	3126	3126	3126	0	0	0	0.000200436	2.15113	0.0031504	57	15.529	1.35572	2.16581	0.299676	-2.40839	2.98376e+07	-111521	8.57646	0.000882294	11.0736	0.00251941	6.95781	1.39538e+06	8.29207e-07	4607.79	67.8668	68	0.243826	142.248	0.479099	-0.0990821	0.596943	0.998524	0.481478	23.7822	436.611	0.140412	191284	21.562	464.92	1309.96	434.487	0.158041	0.0828387	0.976516	1309.96	1.15448e+06	1.09107
Train110	Negative	476	476	476	1	0	0	0.000246635	3.10894	0.00568952	57	8.11078	1.02344	2.31095	0.265861	-1.36093	1.90837e+07	-90119	5.43376	0.00107066	10.7817	0.0032735	7.17621	1.54115e+06	8.02626e-07	4658.25	68.2367	68	0.0432212	151.262	0.771846	-0.260835	0.842211	0.999089	0.466995	24.4754	457.426	0.11119	101200	22.3579	499.874	1742.92	188.006	0.184954	0.102776	0.980232	1742.92	1.16737e+06	1.11755
Train111	Positive	2843	2843	2843	0	0	0	0.000506109	2.44962	0.00746629	57	10.8397	1.67655	2.43942	0.25233	-1.72735	2.54693e+07	-79953.3	12.2794	0.000954529	10.7973	0.00506453	7.12504	1.39129e+06	8.22904e-07	4595.26	67.7754	68	0.750035	140.862	0.401419	-0.0889042	0.536049	0.99182	0.441387	23.6852	444.927	0.146175	21805.5	20.7798	431.799	1069.66	433.815	0.176883	0.0983511	0.948893	1069.66	1.15111e+06	1.11359
Train112	Negative	1141	1141	329	1	0	1	0.000128596	1.74528	0.00242882	57	9.79225	1.87087	3.06781	0.166758	-0.969933	2.23131e+08	-161998	15.354	0.000297056	12.7657	0.0011503	7.88184	1.33822e+06	8.27323e-07	4721.01	68.6655	69	0.741591	167.024	0.649514	-0.174724	0.806398	0.998073	0.45567	25.5826	488.016	0.0903734	746241	39.296	1544.18	4423.72	907.211	0.14072	0.0724443	0.974378	4423.72	1.18299e+06	1.07862
Train113	Positive	2880	2880	2880	0	0	0	0.00135842	2.45217	0.0138615	58	22.0527	1.70316	2.28502	0.292352	0.28028	8.75661e+07	67313.4	12.5394	0.00190269	9.70513	0.0100587	6.7309	1.56384e+06	7.97064e-07	4638.57	68.0937	68	0.0795384	125.303	0.502874	-0.183344	0.704572	0.996839	0.385676	22.3296	391.254	0.127694	2228.78	21.459	460.488	994.59	313.906	0.229578	0.14381	0.972538	994.59	1.16257e+06	1.17904
Train114	Negative	1854	74	1854	1	1	0	7.62562e-05	1.53143	0.00241005	57	108.55	1.84843	3.0899	0.157402	6.24136	8635741987	5.41455e+06	15.3777	0.000253951	12.8543	0.000836734	7.9382	1.32697e+06	8.37237e-07	4663.35	68.2109	68	7.25309	158.663	0.726843	-0.192798	0.831451	0.999499	0.469964	24.6032	461.893	0.0944347	3.02201e+06	52.1481	2719.43	8958.58	1385.88	0.13651	0.068614	0.988847	8958.58	1.16849e+06	1.07379
Train115	Negative	3219	3219	3219	0	0	0	0.000261521	2.34686	0.00499644	57	13.5421	1.41914	2.2776	0.283447	-1.07361	2.44496e+07	-4087.17	9.4444	0.000735012	11.2032	0.00217692	7.06797	1.36671e+06	8.2439e-07	4653	68.1978	68	0.367702	150.938	0.579303	-0.137153	0.688823	0.9968	0.492022	24.4815	460.677	0.136465	160163	22.5678	509.305	1506.98	372.513	0.153169	0.0788298	0.96227	1506.98	1.1662e+06	1.08148
Train116	Negative	3215	3215	331	0	0	1	0.00085945	1.87253	0.0241715	57	9.45367	1.70877	2.6468	0.216062	-1.94016	2.92436e+07	-122226	13.2411	0.000572741	11.4395	0.00255125	7.39659	1.31263e+06	8.47639e-07	4545.74	67.4031	68	0.351715	111.011	0.560121	-0.148221	0.725945	0.991691	0.458694	20.9494	317.381	0.116455	52224.8	25.3678	643.527	1811.77	490.54	0.1578	0.0845483	0.941888	1811.77	1.13866e+06	1.08909
Train117	Positive	2907	2907	2907	0	0	0	0.000649185	1.64154	0.0194412	58	5.88349	1.95317	3.12496	0.152622	-0.951636	8.41348e+07	-170937	16.9379	0.000386078	11.6456	0.00175467	7.8658	1.25834e+06	8.50186e-07	4606.39	67.8262	68	0.832901	147.504	0.584931	-0.165525	0.808436	0.991737	0.46208	24.0417	418.753	0.087285	74221.4	39.2178	1538.04	4220.55	1086.91	0.123762	0.0594062	0.945452	4220.55	1.15381e+06	1.05774
Train118	Positive	3190	3190	3190	0	0	0	0.000842527	1.99799	0.0193542	57	15.4696	1.60534	2.32424	0.271426	-2.90822	3.21314e+07	-137145	12.0578	0.000723919	11.0578	0.00250497	7.02245	1.36448e+06	8.27445e-07	4636.06	68.0702	68	0.131601	147.88	0.441888	-0.0918953	0.596757	0.990495	0.477479	24.2445	449.928	0.134013	59989	25.1149	630.756	1547.56	565.105	0.146327	0.0754557	0.94007	1547.56	1.16163e+06	1.08346
Train119	Negative	716	716	716	0	0	0	0.00333385	1.54044	0.0485577	67	2.88437	1.70757	2.19702	0.249408	0.0247156	1.63112e+06	-1910.57	16.2549	0.00160241	9.4086	0.00606796	6.68875	1.33455e+06	7.90613e-07	4715.49	68.6568	69	0.339052	62.0842	0.441484	-0.0947497	0.587466	0.9846	0.474768	15.6758	165.425	0.134146	4952.45	20.8857	436.213	1090.6	384.482	0.143522	0.0726691	0.913053	1090.6	1.18223e+06	1.06577
Train120	Negative	3080	3080	3080	0	0	0	0.000434098	3.49872	0.00478687	57	23.1653	1.13081	1.84216	0.387904	-3.57855	1.1866e+07	-57181.7	6.23949	0.00172108	10.1398	0.00456229	6.58004	1.54981e+06	8.166e-07	4543.75	67.398	68	0.0232229	131.652	0.512899	-0.129199	0.624489	0.995721	0.451488	22.9015	411.347	0.135827	36629.9	17.4646	305.012	767.041	220.542	0.19143	0.108334	0.958548	767.041	1.13826e+06	1.12277
Train121	Positive	2015	2015	2015	0	0	0	0.000156591	2.96899	0.00115037	57	25.1389	1.1447	1.8276	0.389638	-2.09478	1.31543e+07	-13849.2	6.23305	0.00172765	10.2459	0.00571931	6.54703	1.57397e+06	7.93274e-07	4696.61	68.5229	69	0.65016	157.832	0.496168	-0.124594	0.614357	0.999258	0.459714	25.0833	505.147	0.144338	99101	17.1054	292.596	789.465	237.233	0.18993	0.107085	0.983796	789.465	1.17717e+06	1.11896
Train122	Positive	3002	3002	3002	0	0	0	0.000852545	2.23377	0.00997085	58	11.1634	1.57926	2.33998	0.25053	-1.17466	1.24206e+07	-19677.6	11.4169	0.000677787	10.9511	0.00279576	7.03862	1.31479e+06	8.39066e-07	4535.91	67.339	67	0.217168	108.175	0.427692	-0.11822	0.623733	0.993465	0.460664	20.752	323.451	0.132242	14159.1	18.3465	336.595	855.176	314.202	0.178426	0.0990654	0.950343	855.176	1.13616e+06	1.10445
Train123	Negative	3119	3119	3119	0	0	0	0.000893375	2.00792	0.0173701	57	12.367	1.68916	2.56851	0.225332	-2.4083	4.45885e+07	-162943	13.4423	0.000505355	11.4537	0.0016087	7.33278	1.33037e+06	8.2631e-07	4687.92	68.4489	69	0.300708	157.756	0.496852	-0.0966978	0.627142	0.993825	0.478652	25.0299	477.384	0.129747	41693.6	25.9224	671.972	1735.9	565.517	0.134996	0.0669605	0.94657	1735.9	1.17484e+06	1.06697
Train124	Positive	3017	3017	3017	0	0	0	0.000165829	2.70892	0.0019622	57	21.2294	1.39163	2.40264	0.268568	-0.42994	7.20052e+07	-20161.9	9.13733	0.000813748	11.3099	0.00270161	7.18379	1.44479e+06	8.11871e-07	4690.42	68.4656	69	0.253919	158.257	0.618519	-0.163089	0.743004	0.99916	0.46969	25.0375	480.257	0.116046	170299	26.8706	722.029	2030.55	446.959	0.162048	0.0865118	0.982315	2030.55	1.17549e+06	1.09557
Train125	Negative	1579	1579	1287	1	0	1	0.000504866	3.13378	0.00719711	57	15.887	1.10627	1.97269	0.331331	-1.42613	7.46048e+06	-14795.8	6.08205	0.00119696	10.4456	0.00320667	6.75527	1.50978e+06	7.92674e-07	4734.12	68.7963	69	0.0390806	140.368	0.5262	-0.119836	0.624983	0.99689	0.487925	23.6474	435.743	0.144087	36848.4	16.8017	282.297	802.189	223.375	0.169007	0.0905989	0.963541	802.189	1.1866e+06	1.09626
Train126	Positive	3116	3116	3116	0	0	0	0.00038618	2.40143	0.00742659	57	9.06653	1.76571	2.77568	0.2034	-1.80003	5.22841e+07	-139645	13.9687	0.000538991	11.7203	0.00221155	7.50484	1.34058e+06	8.48717e-07	4531.14	67.2892	68	0.185899	132.028	0.568741	-0.176301	0.771508	0.996635	0.441085	22.8499	387.424	0.10517	67405.9	28.794	829.097	2121.03	574.602	0.171846	0.0950653	0.967434	2121.03	1.13465e+06	1.10521
Train127	Positive	1254	1254	1254	1	0	0	0.000257582	2.27185	0.0054298	57	10.1317	1.52184	2.6751	0.213119	-2.19239	6.01987e+07	-244046	10.7459	0.00049997	11.9418	0.00162613	7.48395	1.39112e+06	8.19631e-07	4688.61	68.4459	69	0.0396912	159.648	0.712672	-0.198512	0.81152	0.99454	0.481576	25.0863	473.701	0.102264	150381	30.8648	952.637	2834.39	438.969	0.153139	0.0798594	0.952918	2834.39	1.17477e+06	1.08985
Train128	Positive	3076	3076	3076	0	0	0	0.000433499	3.1201	0.00674896	57	13.59	1.12185	2.12777	0.291741	-1.70734	9.37829e+06	-28608.2	6.16536	0.00102842	10.6716	0.00304891	6.9381	1.52291e+06	7.9596e-07	4729.66	68.7626	69	0.0490821	164.575	0.653674	-0.22172	0.779349	0.99721	0.433899	25.5955	516.104	0.115533	36773.8	18.0499	325.799	983.023	172.615	0.203214	0.117986	0.968235	983.023	1.18543e+06	1.14146
Train129	Positive	2520	2520	2520	0	0	0	0.000423907	2.07248	0.00678586	57	12.8758	1.63671	2.4456	0.247148	-2.46679	3.00064e+07	-125304	12.2811	0.00064439	11.4111	0.00212418	7.13972	1.31644e+06	8.42015e-07	4591.96	67.7445	68	0.332677	141.632	0.423126	-0.0892115	0.59123	0.994092	0.482655	23.7252	428.557	0.132821	85369.6	25.7633	663.748	1556.49	611.515	0.145487	0.0736708	0.953119	1556.49	1.15024e+06	1.07843
Train130	Negative	2960	2960	2960	0	0	0	0.000376774	3.37357	0.00432124	57	19.1466	1.27236	2.09987	0.319082	-3.09317	1.93772e+07	-74425.9	7.77105	0.00134526	10.5411	0.00383512	6.81419	1.51272e+06	8.12752e-07	4608.97	67.8772	68	0.0191509	143.184	0.503583	-0.144226	0.669145	0.996232	0.461387	23.8767	444.593	0.130799	31809.9	20.1812	407.281	976.162	294.649	0.181569	0.100245	0.962306	976.162	1.15476e+06	1.11069
Train131	Positive	2906	2906	2906	0	0	0	0.000605986	2.62153	0.00908178	57	12.5892	1.608	2.4898	0.239632	-2.40594	3.58949e+07	-131325	11.786	0.00069535	11.2237	0.00242673	7.2173	1.37393e+06	8.26269e-07	4638.11	68.0905	68	0.224454	148.467	0.392295	-0.0858762	0.55873	0.993424	0.470344	24.3218	461.293	0.143018	27257.6	21.0009	441.038	1025.8	426.385	0.16176	0.0866716	0.948775	1025.8	1.16236e+06	1.08142
Train132	Negative	2894	2894	2894	0	0	0	0.000774653	2.11496	0.0131566	58	14.1847	1.63865	2.33946	0.259735	-2.45021	2.37858e+07	-91349.5	12.2913	0.000725252	10.841	0.00307903	7.00916	1.3392e+06	8.22077e-07	4654.56	68.2125	68	1.2505	128.972	0.389168	-0.0776227	0.53424	0.991969	0.4981	22.6664	394.981	0.156506	24453.2	19.9791	399.163	942.037	403.569	0.155711	0.0810882	0.941986	942.037	1.16634e+06	1.06717
Train133	Positive	1256	397	685	1	1	1	0.000488844	2.33167	0.0094331	57	9.07102	1.75674	2.71429	0.207591	-2.07933	4.07584e+07	-182975	13.8933	0.000579554	11.7856	0.00267579	7.39565	1.33918e+06	8.37633e-07	4620.21	67.9465	68	0.145868	148.59	0.522638	-0.141371	0.717561	0.991667	0.456523	24.2599	444.108	0.10575	72348.1	29.6471	878.95	2150.01	653.905	0.152068	0.0798614	0.946695	2150.01	1.15715e+06	1.08607
Train134	Positive	313	77	313	1	1	0	0.000135197	2.17827	0.00195362	57	24.2154	1.61383	2.54419	0.238754	-0.30217	1.56712e+08	135455	12	0.000567878	11.6798	0.00173472	7.3093	1.38604e+06	8.17618e-07	4697.29	68.5119	69	2.40686	159.878	0.530058	-0.137403	0.70224	0.999225	0.484811	25.1616	486.885	0.123466	244299	29.3048	858.772	2342.7	691.756	0.15076	0.0772945	0.984461	2342.7	1.17739e+06	1.08149
Train135	Negative	427	427	266	1	0	1	0.000641229	2.68975	0.0130146	57	17.3327	1.50224	2.41614	0.2519	-2.9622	4.67056e+07	-179201	10.3206	0.000706901	11.2675	0.00261391	7.19697	1.44831e+06	7.91681e-07	4824.85	69.4429	70	0.0968698	185.033	0.605312	-0.170888	0.747614	0.99464	0.461985	27.1119	576.889	0.11449	46009.4	25.113	630.662	1693.58	384.844	0.170257	0.0928916	0.956436	1693.58	1.20905e+06	1.10003
Train136	Negative	538	538	538	1	0	0	0.00122621	1.97647	0.0230375	57	11.4679	1.80679	2.58179	0.223673	-2.41585	4.34207e+07	-170322	14.526	0.000557343	11.2376	0.00191914	7.26641	1.2991e+06	8.47891e-07	4556.27	67.4787	68	0.148841	113.307	0.407846	-0.0883937	0.594335	0.987817	0.481656	21.2033	329.288	0.127232	34965.7	27.0768	733.154	1608.77	656.458	0.140938	0.0709522	0.931114	1608.77	1.14156e+06	1.08838
Train137	Negative	1069	1069	1051	1	0	1	0.000991946	2.6013	0.0128133	57	11.5638	1.59746	2.32883	0.284435	-2.0195	1.61161e+07	-52482.5	11.4199	0.00090041	10.9115	0.00323021	6.95198	1.33659e+06	8.44344e-07	4536.95	67.3442	67	0.142356	131.646	0.326774	-0.0725952	0.509249	0.994197	0.479031	22.9094	407.613	0.153563	19444.4	20.574	423.288	877.403	431.886	0.161357	0.0854768	0.951457	877.403	1.13668e+06	1.08505
Train138	Positive	1974	1974	1974	0	0	0	0.000385882	3.10091	0.00437636	57	20.0881	1.27988	2.04767	0.353132	-3.04397	1.82566e+07	-80310.9	7.74543	0.00132198	10.6726	0.00395335	6.77278	1.53093e+06	7.82364e-07	4817.02	69.3921	70	0.0612442	182.246	0.557854	-0.142214	0.6703	0.996282	0.446322	26.9407	582.95	0.120711	52072.1	20.7458	430.388	1102	286.086	0.183969	0.103266	0.963109	1102	1.20747e+06	1.11932
Train139	Positive	2989	2989	2989	0	0	0	0.000807412	1.69258	0.014772	57	8.3479	2.03787	2.92852	0.168045	-1.80682	6.03996e+07	-207174	18.2289	0.00035839	11.8603	0.00147102	7.63869	1.34101e+06	8.22128e-07	4668.98	68.3064	69	0.94948	153.697	0.408993	-0.0927186	0.609153	0.99	0.473785	24.7079	466.367	0.131635	51647.7	28.5402	814.545	1910.81	798.415	0.140897	0.0712087	0.939805	1910.81	1.16995e+06	1.07311
Train140	Positive	2405	2405	2405	1	0	0	0.00022006	2.89191	0.0026749	57	17.4419	1.42488	2.24314	0.285899	-3.07242	2.90645e+07	-121263	9.41282	0.000998217	10.9185	0.00331244	6.96574	1.50759e+06	7.97819e-07	4724.16	68.7167	69	0.0945394	165.198	0.518954	-0.146234	0.687339	0.995317	0.456531	25.6382	518.281	0.124126	40554.9	23.271	541.538	1285.25	389.446	0.176901	0.0975194	0.959826	1285.25	1.18398e+06	1.10885
Train141	Negative	2570	2570	2570	0	0	0	0.00044424	3.03918	0.00646135	57	19.6646	1.19807	2.08873	0.299281	-2.576	1.29979e+07	-45314.1	6.92023	0.000984574	10.7835	0.00289423	6.88893	1.50743e+06	7.99161e-07	4695.06	68.511	69	0.0332386	133.848	0.549198	-0.144939	0.673552	0.996097	0.47269	23.0837	411.117	0.134682	46739.7	17.7616	315.475	878.193	225.623	0.179452	0.0983561	0.960812	878.193	1.17677e+06	1.10855
Train142	Positive	2900	2900	2900	0	0	0	0.000766002	2.71096	0.0135639	57	18.938	1.36298	2.24258	0.278912	-2.80185	2.14166e+07	-77336	9.04428	0.000803545	10.9299	0.00293424	7.02159	1.44293e+06	7.93386e-07	4796.31	69.242	69	0.124696	152.751	0.539016	-0.121206	0.658341	0.994926	0.496947	24.6469	468.884	0.137084	42392.1	21.3624	456.35	1262.37	351.871	0.153926	0.0790357	0.952866	1262.37	1.20232e+06	1.08925
Train143	Negative	2631	2631	2631	0	0	0	0.000350711	3.23945	0.00446885	57	15.5083	1.16249	2.03286	0.306096	-2.0828	6.49222e+06	-25001.9	6.7185	0.000998105	10.7213	0.00294378	6.80527	1.47462e+06	8.11426e-07	4657.74	68.238	68	0.0168719	151.65	0.509038	-0.121405	0.634947	0.996879	0.490126	24.5802	472.155	0.138626	46106.7	17.8297	317.9	873.602	257.755	0.166349	0.0885015	0.961727	873.602	1.16739e+06	1.09952
Train144	Negative	2219	2219	2219	0	0	0	0.00100701	1.77045	0.0194995	57	12.1473	1.70384	2.46802	0.244832	-2.22414	3.00334e+07	-96066.4	13.0675	0.000631455	11.1801	0.00250512	7.1934	1.33021e+06	8.2964e-07	4641.35	68.1118	68	0.555188	149.174	0.405467	-0.0839112	0.559354	0.991357	0.483439	24.368	459.984	0.148801	55152.8	23.0666	532.067	1255.08	504.602	0.155493	0.0816507	0.943479	1255.08	1.16283e+06	1.07836
Train145	Positive	1525	1525	1525	1	0	0	0.00032228	2.38869	0.00526426	57	15.1276	1.60362	2.31971	0.273144	-2.96365	3.06072e+07	-141146	11.8164	0.000730441	11.1119	0.00270973	7.01343	1.35578e+06	8.27892e-07	4641.59	68.1118	68	0.493942	150.749	0.427995	-0.0872348	0.575797	0.994854	0.495076	24.491	464.451	0.141097	41848.1	24.228	586.997	1337.75	519.175	0.148071	0.0749169	0.955562	1337.75	1.16309e+06	1.06969
Train146	Positive	936	600	811	1	1	1	0.00106607	2.24262	0.0189607	57	10.089	1.67209	2.55876	0.219187	-1.30819	1.85129e+07	-32483.9	12.4991	0.000723549	10.8624	0.00278829	7.23688	1.30286e+06	8.46599e-07	4549.17	67.4283	67	0.167118	111.377	0.428504	-0.136682	0.695397	0.993887	0.465828	21.0215	322.319	0.119928	16084.2	25.6163	656.192	1529.41	581.311	0.160771	0.0853104	0.955579	1529.41	1.13997e+06	1.08539
Train147	Positive	2884	2884	2884	0	0	0	0.000202745	3.41887	0.00171719	57	21.9266	1.04209	1.82955	0.367236	-2.25603	7.18736e+06	-24752.3	5.4715	0.00151146	10.1907	0.00361594	6.58361	1.52025e+06	8.19413e-07	4543.07	67.3941	67	0.0278508	131.159	0.513162	-0.119142	0.610284	0.999179	0.473654	22.861	407.878	0.141791	53443.4	16.2735	264.827	724.475	204.512	0.180078	0.0989958	0.980948	724.475	1.13826e+06	1.11117
Train148	Positive	2812	2812	2812	0	0	0	0.000119191	2.3437	0.00173431	57	85.8568	1.42704	2.14529	0.31259	1.85498	3.83289e+08	325327	9.47027	0.000924445	10.9709	0.00311939	6.88735	1.39997e+06	8.32813e-07	4584.05	67.6856	68	4.31363	139.505	0.504696	-0.103552	0.610521	0.999563	0.473108	23.5159	426.97	0.133795	226507	26.2053	686.717	1907.13	601.657	0.159678	0.0843579	0.988397	1907.13	1.1485e+06	1.08974
Train149	Positive	2839	2786	2839	0	1	0	0.000121156	2.58817	0.00167197	57	34.5511	1.41364	2.34914	0.327834	3.09686	667473176	968672	9.31284	0.00138607	10.5802	0.00434235	7.0472	1.45379e+06	8.26091e-07	4566.93	67.5364	68	1.95218	138.109	0.691149	-0.173803	0.755435	0.998448	0.480161	23.1948	415.868	0.12316	142849	38.2945	1466.47	4517.28	782.509	0.157121	0.082814	0.979252	4517.28	1.1441e+06	1.09145
Train150	Positive	2309	2309	2309	0	0	0	0.00217675	2.15413	0.0338556	60	9.73636	1.47333	2.2241	0.294213	-2.27851	2.53895e+07	-122809	9.88566	0.00128197	10.0474	0.00489511	6.84694	1.40374e+06	8.22286e-07	4677.9	68.378	68	0.220307	111.537	0.575485	-0.138627	0.685659	0.992152	0.460696	21.0178	327.254	0.124002	13570.7	24.1117	581.376	1498.64	371.264	0.165463	0.0884254	0.944872	1498.64	1.17246e+06	1.10436
Train151	Positive	2690	2690	2690	0	0	0	0.00033067	2.73339	0.00452025	57	13.1392	1.33692	2.28625	0.273205	-1.9784	1.55619e+07	-45393.2	8.56119	0.000805044	11.1932	0.0022712	7.06503	1.3711e+06	8.47121e-07	4498.85	67.0607	67	0.0306089	123.779	0.560932	-0.154364	0.708715	0.996506	0.478185	22.1754	368.704	0.125095	55625.4	20.4933	419.977	1163.33	296.678	0.170514	0.0923557	0.962581	1163.33	1.12696e+06	1.1071
Train152	Positive	2883	567	2883	0	1	0	0.000682351	2.69425	0.00758247	57	17.8098	1.50158	2.1598	0.329684	-3.27598	3.58758e+07	-149814	10.2629	0.00120262	10.7045	0.00409622	6.79823	1.45098e+06	8.15039e-07	4665.26	68.2877	69	0.0742282	154.496	0.3862	-0.0754243	0.518291	0.992367	0.475832	24.8119	488.119	0.145604	21323.9	22.5876	510.197	1063.91	453.824	0.164777	0.0885498	0.949054	1063.91	1.16901e+06	1.0979
Train153	Negative	2582	1840	2582	0	1	0	0.000297788	2.92914	0.00381841	57	16.6218	1.18045	2.03737	0.301653	-2.05372	7.8518e+06	-24410.5	6.87566	0.000948287	10.7373	0.00261881	6.81457	1.48915e+06	7.97802e-07	4734.46	68.797	69	0.0469512	141.085	0.581689	-0.146235	0.688555	0.997342	0.477353	23.6927	432.155	0.127585	52085	18.5599	344.47	1005.16	232.79	0.172688	0.0932716	0.965775	1005.16	1.18658e+06	1.09777
Train154	Positive	664	194	664	1	1	0	0.000137922	2.01828	0.00260797	57	25.9972	1.56067	2.55235	0.243538	1.07738	3.1414e+08	377280	11.3183	0.000550157	11.68	0.00170337	7.34516	1.3603e+06	8.24159e-07	4690.33	68.4552	69	1.45388	159.421	0.668411	-0.161065	0.751255	0.998841	0.476437	25.0511	480.393	0.120377	418312	32.6534	1066.25	3225.13	606.894	0.15093	0.0785211	0.979828	3225.13	1.17538e+06	1.08352
Train155	Positive	244	244	244	1	0	0	0.000223778	2.01066	0.00432128	57	53.1459	1.74548	2.93973	0.180278	3.17992	1360661380	1.09719e+06	13.6142	0.000416993	12.2857	0.00179302	7.72725	1.3221e+06	8.54576e-07	4547.98	67.3855	68	0.208274	136.306	0.691809	-0.197892	0.823364	0.999261	0.459838	23.0043	390.469	0.0907998	192653	42.8312	1834.51	5030.36	879.267	0.150688	0.079238	0.985058	5030.36	1.13891e+06	1.08994
Train156	Positive	2738	2738	2738	0	0	0	0.000642986	2.57415	0.010612	57	16.398	1.51518	2.33052	0.266466	-3.08034	3.35584e+07	-141497	10.8255	0.000726205	11.1816	0.00230311	7.06102	1.40088e+06	8.16817e-07	4691.9	68.4795	69	0.0467812	158.984	0.468706	-0.110314	0.636441	0.99334	0.488746	25.1453	489.183	0.131221	43729.4	24.7401	612.071	1442.51	505.552	0.151722	0.0785442	0.94931	1442.51	1.17576e+06	1.08737
Train157	Positive	2525	2525	2525	0	0	0	0.000374542	2.49778	0.00886505	57	7.19014	1.39142	2.60892	0.218803	-1.55802	3.14571e+07	-142486	9.00025	0.00070342	11.2264	0.0027179	7.39764	1.35961e+06	8.50207e-07	4504.89	67.0968	67	0.495091	127.691	0.739269	-0.249223	0.851354	0.994916	0.45847	22.4293	368.851	0.0954273	64144.9	27.1339	736.251	2314.05	313.622	0.180434	0.101787	0.954986	2314.05	1.12776e+06	1.11389
Train158	Positive	1508	1508	1418	1	0	1	0.000381329	2.61725	0.00644759	57	37.9556	1.36595	2.36025	0.268294	0.859756	6.48438e+07	68984.6	8.89396	0.00075487	11.1769	0.00230075	7.12687	1.44247e+06	8.00168e-07	4755.21	68.9403	69	0.0965765	169.157	0.544777	-0.11507	0.660043	0.998611	0.501985	25.9231	519.837	0.133284	103771	24.6176	606.027	1635.5	456.376	0.135876	0.0663091	0.974339	1635.5	1.19196e+06	1.07014
Train159	Positive	2867	2867	2867	0	0	0	0.00141044	1.77618	0.0156555	58	11.7892	1.85009	2.48249	0.243052	-2.24193	3.00505e+07	-112678	15.3934	0.000733056	10.9078	0.0032592	7.05284	1.38335e+06	8.12881e-07	4646.85	68.1515	68	0.780872	150.422	0.260018	-0.0484363	0.422245	0.991532	0.468872	24.4952	477.204	0.157302	17973.8	23.4905	551.805	1012.17	578.929	0.158612	0.0831367	0.947059	1012.17	1.16378e+06	1.08281
Train160	Negative	2150	2150	2150	0	0	0	0.000474455	2.16375	0.00818424	57	15.0273	1.58036	2.42497	0.244922	-2.07018	2.54383e+07	-66726.8	11.4269	0.000538013	11.5803	0.00178944	7.18057	1.40304e+06	7.9469e-07	4833.13	69.5043	70	0.159883	184.913	0.463476	-0.0842013	0.583742	0.995223	0.487163	27.1271	575.908	0.132267	102312	23.7918	566.048	1489.37	519.758	0.135114	0.067087	0.953454	1489.37	1.21176e+06	1.07507
Train161	Positive	2427	2427	2427	0	0	0	0.000410485	2.28111	0.00503345	57	19.3705	1.55285	2.22817	0.300329	-2.99463	3.04497e+07	-112377	10.8952	0.000789848	11.0172	0.00287293	6.92696	1.42719e+06	7.90487e-07	4848.64	69.6142	70	0.260978	188.783	0.384263	-0.0677271	0.520357	0.996459	0.489697	27.4229	596.859	0.142409	56687.2	24.9484	622.425	1394.79	595.192	0.137387	0.0676688	0.962765	1394.79	1.21555e+06	1.06613
Train162	Negative	1963	1897	1963	1	1	0	0.000741175	3.17205	0.00883125	57	17.1025	1.44286	2.23703	0.30883	-2.94707	3.32721e+07	-126041	9.43953	0.00131892	10.7636	0.00439506	6.89812	1.50873e+06	7.982e-07	4726.94	68.7367	69	0.0182905	165.658	0.468182	-0.101161	0.596897	0.994267	0.463193	25.6838	522.877	0.128736	25318.2	23.3878	546.987	1191.21	423.594	0.168833	0.0916501	0.955224	1191.21	1.18462e+06	1.10135
Train163	Positive	2761	2761	2761	0	0	0	0.00027957	2.20507	0.00750582	57	97.6207	1.50997	2.64186	0.242901	7.57151	4951532185	4.09983e+06	11.4933	0.000707257	11.5305	0.00219199	7.42787	1.42684e+06	8.02758e-07	4796.09	69.1745	69	0.125741	178.319	0.62933	-0.172359	0.782311	0.999374	0.488817	26.3478	543.698	0.112497	276849	52.9861	2807.53	6434.24	1510.75	0.139354	0.0695413	0.988744	6434.24	1.20244e+06	1.07628
Train164	Positive	2548	235	2548	0	1	0	0.00154641	1.14692	0.0561428	57	6.39481	2.23391	3.35296	0.128759	-1.65143	2.47329e+08	-751516	22.1409	0.000336423	11.7494	0.0013346	8.11905	1.33618e+06	7.93676e-07	4951.78	70.3169	71	1.58049	188.084	0.565965	-0.120576	0.737116	0.986004	0.43679	27.1605	552.447	0.0903862	105010	43.0646	1854.56	5138.26	1395.4	0.101121	0.0454998	0.924816	5138.26	1.24146e+06	1.04095
Train165	Positive	2741	2741	2741	0	0	0	0.000573861	1.953	0.0146748	57	13.3571	1.58119	2.56486	0.214925	-2.50152	5.11952e+07	-204910	11.8112	0.000475642	11.5368	0.00185338	7.35681	1.39423e+06	7.9243e-07	4884.07	69.8597	70	0.207344	197.676	0.591045	-0.134731	0.722582	0.993112	0.485513	27.9828	605.478	0.111196	78219.8	30.4893	929.6	2610.66	633.072	0.131885	0.0649695	0.945082	2610.66	1.2244e+06	1.06945
Train166	Positive	2737	2737	2737	0	0	0	0.000278821	2.06385	0.00884491	57	18.2357	1.77648	3.01205	0.178051	0.62731	3.84995e+08	127728	14.1627	0.000414602	12.1538	0.00177744	7.81115	1.38635e+06	8.18519e-07	4715.33	68.6125	69	0.243079	165.638	0.647902	-0.198576	0.839697	0.998443	0.473539	25.4245	481.938	0.0896879	191172	44.1849	1952.31	5276.7	1087.91	0.138657	0.0701956	0.978404	5276.7	1.18152e+06	1.0699
Train167	Positive	2750	2750	2750	0	0	0	0.000279082	1.79034	0.00824346	57	7.96294	1.63914	2.8533	0.183683	-1.29874	5.87409e+07	-146458	12.4572	0.00032075	12.4004	0.00104009	7.69951	1.36022e+06	8.06284e-07	4824.57	69.4282	70	0.112699	184.106	0.624557	-0.144583	0.759022	0.995353	0.479153	26.9505	548.896	0.106075	359675	32.9054	1082.76	3333.75	738.906	0.124116	0.0593178	0.955187	3333.75	1.20955e+06	1.06073
Train168	Positive	2434	2434	2434	0	0	0	0.00022849	2.04852	0.00452906	57	7.58075	1.54359	2.78589	0.184515	-0.839056	4.51299e+07	-54608.6	10.8366	0.000417427	11.9489	0.00170891	7.60372	1.31318e+06	8.572e-07	4503.61	67.0803	67	0.986351	127.082	0.628248	-0.159945	0.770186	0.998362	0.47958	22.354	359.832	0.105295	202702	31.234	975.565	2855.01	622.007	0.13966	0.0708047	0.973806	2855.01	1.12784e+06	1.07912
Train169	Positive	2799	2799	2799	0	0	0	0.000611478	1.57214	0.0327449	57	11.7959	1.80714	3.03854	0.158583	-0.139311	1.51713e+08	-154743	14.928	0.000307161	12.2106	0.00149343	7.85043	1.28381e+06	8.50103e-07	4586.81	67.6855	68	0.459706	140.829	0.66427	-0.184771	0.823463	0.997654	0.467799	23.4515	397.079	0.0922941	236632	37.4834	1405	4313	832.03	0.129141	0.0631082	0.969764	4313	1.14925e+06	1.06401
Train170	Negative	2639	2639	2639	0	0	0	0.00268682	1.90198	0.0363195	57	8.23497	2.17307	2.93154	0.181154	-1.98401	1.08787e+08	-362524	20.3208	0.00100774	10.1288	0.00330033	7.40781	1.23336e+06	8.60375e-07	4522.13	67.2061	68	0.537451	132.102	0.467603	-0.155001	0.751367	0.984978	0.447873	22.8367	388.8	0.112212	7725.57	37.5576	1410.58	2939.03	1146.47	0.151335	0.0809055	0.93279	2939.03	1.13208e+06	1.07741
Train171	Negative	242	242	116	1	0	1	0.000204684	2.49222	0.00390417	57	11.7857	1.58055	2.72877	0.217227	-0.763226	9.38571e+07	-130957	11.0154	0.000738134	11.7285	0.00284746	7.51483	1.42732e+06	8.50445e-07	4470.06	66.8281	67	0.137704	121.211	0.655267	-0.231675	0.839773	0.998189	0.411919	21.82	346.333	0.0840088	142521	32.1221	1031.83	2823.85	551.761	0.187359	0.108329	0.97736	2823.85	1.11932e+06	1.13114
Train172	Positive	2567	470	2567	0	1	0	0.000135065	2.67713	0.00143541	57	50.0897	1.22688	2.11184	0.314084	1.19842	8.0378e+07	43358.8	7.12224	0.00121084	10.7491	0.00370685	6.888	1.48354e+06	8.15466e-07	4625.63	67.9945	68	1.41618	146.414	0.588721	-0.160758	0.714734	0.999423	0.464315	24.0986	449.768	0.125846	208153	24.3569	593.259	1671.63	398.615	0.175301	0.0961617	0.986343	1671.63	1.15902e+06	1.11214
Train173	Negative	2746	2746	2746	0	0	0	0.000330826	1.98973	0.00531559	57	12.1348	1.88295	2.7244	0.216188	-1.26146	9.26644e+07	-118773	15.2379	0.000502693	11.7802	0.00191601	7.43102	1.32222e+06	8.4128e-07	4600.63	67.7935	68	0.224331	143.678	0.456002	-0.0799701	0.597928	0.996486	0.462423	23.8252	422.629	0.115422	103083	34.4493	1186.75	2879.83	1049.78	0.122973	0.059726	0.963805	2879.83	1.15274e+06	1.06102
Train174	Positive	320	320	320	1	0	0	0.000871842	1.20812	0.0231317	57	5.1562	2.18944	3.30915	0.128743	-1.14466	9.25174e+07	-212237	22.1179	0.000368958	11.6082	0.0015145	7.97949	1.23336e+06	8.58834e-07	4581.3	67.6376	68	0.232693	142.878	0.470999	-0.102379	0.693931	0.982474	0.427291	23.6935	404.068	0.0915543	68573.5	40.4552	1636.62	4040.04	1439.57	0.100044	0.0447393	0.914856	4040.04	1.14732e+06	1.05057
Train175	Positive	2797	2554	2797	0	1	0	0.00031309	2.40723	0.00388751	57	12.2857	1.62459	2.39744	0.288879	-2.66153	5.51317e+07	-235174	11.8397	0.000893381	11.2714	0.00322172	7.10865	1.43137e+06	8.18525e-07	4671.31	68.3227	69	0.19999	156.202	0.437131	-0.0872391	0.586326	0.995559	0.477384	24.9059	479.189	0.12774	82715.1	28.9372	837.361	1877.49	715.651	0.145925	0.0748815	0.960919	1877.49	1.17051e+06	1.08729
Train176	Positive	659	588	393	1	1	1	0.000605545	2.72802	0.00945116	57	13.2583	1.44129	2.38199	0.252631	-1.71981	1.75828e+07	-29048.1	9.57518	0.000743103	11.0988	0.00336032	7.1293	1.40124e+06	8.18742e-07	4653.44	68.2036	68	0.0455886	126.343	0.494226	-0.110014	0.628964	0.994432	0.491222	22.4156	378.818	0.133579	33508.1	20.3348	413.503	1081.22	337.056	0.154471	0.0797741	0.951251	1081.22	1.16633e+06	1.08791
Train177	Positive	2617	2617	2617	0	0	0	0.000783416	2.56677	0.012372	57	15.6756	1.56838	2.42999	0.246028	-2.36377	3.50251e+07	-107939	11.252	0.00093512	10.5325	0.0035461	7.11608	1.44936e+06	7.99963e-07	4710.04	68.6126	69	0.370994	138.02	0.523489	-0.127981	0.661286	0.992466	0.474245	23.4097	419.916	0.137072	22170.1	24.5059	600.537	1523.06	441.474	0.160087	0.0844505	0.948867	1523.06	1.1802e+06	1.08156
Train178	Positive	2148	2148	2148	0	0	0	0.00055072	1.31646	0.0193914	57	9.27841	1.84428	2.66742	0.207818	-2.12626	5.9902e+07	-257399	15.4411	0.000370339	11.9292	0.00134168	7.45239	1.29261e+06	8.33469e-07	4690.59	68.4567	69	0.575312	160.056	0.459941	-0.0855749	0.612448	0.987171	0.463926	25.1633	477.531	0.120062	224015	32.8745	1080.73	2840.35	1025.09	0.122665	0.0588592	0.929357	2840.35	1.17504e+06	1.06303
Train179	Positive	734	734	277	1	0	1	0.000115288	1.49617	0.00399052	57	46.1555	1.63314	2.7413	0.203857	3.70523	1189344855	1.5026e+06	12.5994	0.000391226	12.1013	0.00109471	7.60035	1.30332e+06	8.50186e-07	4570.49	67.5543	68	4.59585	138.887	0.612152	-0.127323	0.713922	0.999395	0.483269	23.2069	404.8	0.116822	2.55763e+06	41.9855	1762.78	5735.3	1346.37	0.12673	0.061172	0.98711	5735.3	1.14529e+06	1.06345
Train180	Positive	2323	2323	2323	0	0	0	0.00228903	1.39961	0.0448342	57	5.86754	2.53941	3.27368	0.142146	-1.60608	1.49127e+08	-477434	29.1692	0.000310723	11.963	0.00151453	7.9077	1.26419e+06	8.42087e-07	4679.71	68.3672	69	0.564464	161.232	0.390024	-0.0787379	0.610334	0.98494	0.439927	25.264	476.209	0.108308	23503.4	37.8029	1429.06	3092.93	1383.73	0.116178	0.0557292	0.924145	3092.93	1.17286e+06	1.04817
Train181	Positive	2169	2169	2169	0	0	0	0.000391216	1.93572	0.00901314	57	10.6927	1.65701	2.67017	0.210557	-2.18996	5.2471e+07	-199869	12.4276	0.000456212	11.7927	0.00161146	7.46244	1.37387e+06	8.12673e-07	4756.48	68.9407	69	0.351054	171.243	0.528558	-0.105535	0.661377	0.991619	0.484577	26.0496	516.785	0.117665	155576	30.2845	917.148	2347.58	704.971	0.127969	0.0622637	0.941346	2347.58	1.19224e+06	1.06999
Train182	Positive	2499	2499	2499	0	0	0	0.00021786	1.89931	0.00569202	57	12.5674	1.51344	2.76952	0.193907	-0.683513	8.97413e+07	-145844	10.7374	0.000396127	11.9752	0.00116486	7.65046	1.38344e+06	8.06473e-07	4796.66	69.2279	69	0.71741	177.681	0.62751	-0.152006	0.762074	0.998478	0.48594	26.4756	529.927	0.110474	351325	32.4701	1054.31	3226.83	708.231	0.127359	0.0614316	0.974845	3226.83	1.20229e+06	1.06569
Train183	Negative	1462	1462	1462	0	0	0	0.000682322	2.67588	0.012031	57	98.2203	1.331	2.30814	0.258359	6.78217	3.49668e+08	510180	9.10358	0.000709715	11.0537	0.00190551	7.09858	1.44111e+06	8.03089e-07	4727.7	68.7434	69	0.0367923	138.157	0.482866	-0.117625	0.64076	0.999258	0.501603	23.4397	420.208	0.1396	40130.2	22.4778	505.251	1227.82	407.309	0.152875	0.0784062	0.982979	1227.82	1.18524e+06	1.08315
Train184	Positive	43	43	43	1	0	0	0.00178285	1.111	0.0496556	65	4.04722	1.69731	2.53485	0.202059	-0.00131301	1.16957e+07	-7759.36	14.6239	0.00090627	10.2608	0.00297088	7.25816	1.37346e+06	7.83837e-07	4842.16	69.5727	70	2.93152	74.9413	0.375209	-0.0570627	0.489106	0.985638	0.510108	17.2381	204.387	0.158046	30714.8	21.0399	442.679	1189.07	512.222	0.116967	0.0527581	0.911498	1189.07	1.21399e+06	1.05691
Train185	Positive	1226	587	587	1	1	1	0.000546897	2.28296	0.0106391	57	16.3498	1.53118	2.44426	0.23856	-2.77917	3.17249e+07	-120361	11.2697	0.000532299	11.4983	0.00174758	7.20953	1.38267e+06	8.09273e-07	4770.87	69.0529	69	0.0796038	174.898	0.501387	-0.13094	0.687634	0.994012	0.478464	26.3707	540.529	0.120464	48595.7	25.3478	642.51	1590.14	506.542	0.155911	0.0815819	0.952269	1590.14	1.19548e+06	1.08277
Train186	Positive	1876	1848	1876	0	1	0	0.000489737	2.44963	0.00968756	57	13.4674	1.42934	2.47473	0.238771	-2.00769	2.6563e+07	-81051.6	9.4702	0.000627198	11.4672	0.00252057	7.28444	1.44792e+06	7.8913e-07	4836.1	69.5252	70	0.0559185	185.02	0.54169	-0.121059	0.670835	0.99449	0.49279	27.1222	574.562	0.127687	85749.2	24.1025	580.931	1587.85	441.424	0.142787	0.0717205	0.950133	1587.85	1.21248e+06	1.07855
Train187	Positive	2168	2168	2168	0	0	0	0.000591525	2.25365	0.00789238	57	12.2727	1.80044	2.49833	0.249746	-2.68126	4.81674e+07	-205129	14.617	0.000656096	11.3572	0.00273745	7.15398	1.3474e+06	8.36749e-07	4610.68	67.8755	68	0.0889613	145.987	0.355837	-0.0672961	0.529897	0.989311	0.466101	24.0854	441.504	0.12703	41954.1	30.1654	909.951	1846.92	854.603	0.135456	0.0667558	0.938816	1846.92	1.1549e+06	1.06329
Train188	Positive	2446	2446	2446	0	0	0	0.000711819	2.24577	0.0105077	58	9.80989	1.56867	2.58844	0.224522	-1.25186	2.72743e+07	-69305.3	11.3441	0.000548103	11.4362	0.00213016	7.32782	1.36992e+06	8.02329e-07	4798.59	69.251	69	0.176681	153.557	0.492694	-0.0888606	0.605017	0.995077	0.484006	24.6866	461.611	0.12835	38764	26.9126	724.289	1830.49	595.509	0.128538	0.0620885	0.952943	1830.49	1.20302e+06	1.0589
Train189	Negative	2470	2470	2470	0	0	0	0.000484173	3.81235	0.00670966	58	11.4539	1.14092	2.02191	0.334168	-1.45169	7.27975e+06	-24433.3	6.29098	0.00204014	9.86813	0.00703096	6.68431	1.50417e+06	8.33351e-07	4464.73	66.8099	67	0.236915	97.8588	0.614298	-0.209506	0.73102	0.99713	0.37982	19.7236	295.451	0.11338	15682.2	16.7657	281.088	780.312	152.635	0.226409	0.13844	0.968238	780.312	1.11821e+06	1.16756
Train190	Negative	2244	2244	2244	0	0	0	0.000561086	2.79869	0.00794796	57	21.488	1.28627	2.04067	0.326722	-2.96623	1.34396e+07	-46007.1	7.77751	0.00112523	10.579	0.00304193	6.78238	1.473e+06	7.99964e-07	4724.71	68.7275	69	0.0576868	163.64	0.419323	-0.0945813	0.560579	0.995992	0.484607	25.55	522.155	0.148462	28973.8	17.323	300.085	721.696	273.931	0.169906	0.091376	0.957993	721.696	1.18426e+06	1.09405
Train191	Positive	1712	1712	1712	0	0	0	0.0008432	2.92789	0.0103891	57	22.2798	1.35857	2.04103	0.333711	-3.39486	1.94213e+07	-78843.2	8.44913	0.00124216	10.4149	0.00396996	6.7382	1.50743e+06	7.91858e-07	4753.16	68.9339	69	0.053495	168.328	0.432134	-0.104085	0.567871	0.996216	0.460032	25.9142	543.865	0.150418	13444.8	17.6205	310.484	715.119	259.058	0.185339	0.103104	0.961377	715.119	1.19164e+06	1.10801
Train192	Positive	2140	2140	2140	0	0	0	0.000732365	1.76283	0.0176657	57	11.3067	1.84416	2.78348	0.195726	-2.13482	5.40901e+07	-165614	15.6765	0.000366706	12.0044	0.00138853	7.51976	1.36345e+06	8.01625e-07	4835.95	69.5146	70	0.106851	187.203	0.472268	-0.10124	0.654884	0.995111	0.479545	27.2612	571.242	0.11857	98566.7	30.3684	922.24	2238.68	794.411	0.12618	0.0612518	0.95602	2238.68	1.21245e+06	1.06503
Train193	Positive	1996	1996	1996	0	0	0	0.000878399	1.77905	0.0200153	57	10.3983	1.98261	2.91266	0.178058	-2.24542	9.18769e+07	-309007	17.8513	0.000349382	12.0222	0.00133172	7.62556	1.34149e+06	8.05235e-07	4835.29	69.5005	70	0.299811	189.894	0.440065	-0.0994505	0.650499	0.988197	0.465019	27.4393	580.48	0.114059	64721	35.4592	1257.35	2809.23	1086.32	0.126713	0.0621096	0.935756	2809.23	1.21171e+06	1.06309
Train194	Positive	2194	2194	2194	0	0	0	0.000306364	2.04765	0.00557798	57	8.96869	1.58932	2.66613	0.205823	-1.87069	3.7163e+07	-157388	11.5638	0.000455222	11.9785	0.00149618	7.45379	1.34311e+06	8.35602e-07	4629.07	68.012	68	0.102997	148.685	0.559221	-0.126213	0.703326	0.994792	0.47548	24.2494	438.222	0.109283	210035	29.4846	869.339	2377.51	639.802	0.137781	0.0695353	0.953392	2377.51	1.15971e+06	1.07111
Train195	Negative	2394	2394	2394	0	0	0	0.00136718	1.34781	0.0387673	57	7.94242	2.17636	2.96953	0.167482	-1.83613	6.1684e+07	-214331	21.5005	0.000496584	11.2283	0.00200904	7.58475	1.24411e+06	8.56685e-07	4516.56	67.1742	68	0.714163	130.528	0.330397	-0.0681572	0.559476	0.984358	0.449758	22.7557	381.562	0.118651	34046.1	32.781	1074.6	2290.69	1164.32	0.120715	0.0576973	0.922146	2290.69	1.13101e+06	1.05399
Train196	Positive	2392	2392	2392	0	0	0	0.000968048	2.09156	0.0150985	57	10.0354	1.8719	2.65072	0.22045	-2.19662	3.64596e+07	-145702	15.8235	0.000582016	11.3407	0.00245481	7.28413	1.27447e+06	8.48055e-07	4585.76	67.6973	68	0.135084	141.216	0.352648	-0.0754061	0.547727	0.98994	0.465977	23.7019	429.3	0.132245	25159.3	26.6965	712.702	1501.1	699.638	0.147474	0.0763646	0.93954	1501.1	1.14841e+06	1.0777
Train197	Negative	541	222	541	1	1	0	0.000413969	1.63141	0.0166166	57	48.3448	2.00056	3.48761	0.118754	3.64737	2731283301	2.16791e+06	18.538	0.000171226	13.1968	0.0007032	8.30563	1.27725e+06	8.48669e-07	4633.04	67.9816	68	0.148175	152	0.649695	-0.192607	0.857154	0.999298	0.457833	24.171	423.357	0.0753456	355764	54.3563	2954.61	7750.65	1613.8	0.1166	0.0549194	0.985113	7750.65	1.1606e+06	1.05621
Train198	Positive	2337	2337	2337	1	0	0	0.000308222	2.22508	0.00587275	57	9.61516	1.6669	2.71485	0.212315	-2.10613	7.48028e+07	-284140	12.6402	0.000482308	11.922	0.00151613	7.4892	1.35363e+06	8.32504e-07	4631.92	68.0301	68	0.114487	149.279	0.665482	-0.175448	0.77588	0.996394	0.478623	24.2581	441.92	0.109351	145826	31.0775	965.81	2764.57	516.213	0.154023	0.0802183	0.963625	2764.57	1.16039e+06	1.08483
Train199	Positive	2233	2233	2233	0	0	0	0.000473571	2.17196	0.00977955	57	15.3814	1.66644	2.40867	0.25545	-2.77542	2.55895e+07	-107114	12.6068	0.000694972	11.2331	0.00273776	7.11693	1.38983e+06	8.14805e-07	4704.49	68.5727	69	0.55875	137.163	0.48412	-0.132724	0.684905	0.993617	0.475982	23.3431	411.644	0.125651	62882.6	23.8809	570.298	1446.65	476.228	0.159571	0.0845736	0.95355	1446.65	1.17901e+06	1.08959
Train200	Positive	2212	2212	2212	0	0	0	0.000832854	2.94137	0.0099598	57	24.686	1.17989	1.84612	0.357091	-2.77015	6.49399e+06	-19875	6.8667	0.00143976	10.2276	0.00457289	6.48318	1.51081e+06	7.8783e-07	4790.35	69.2043	69	0.0780084	175.815	0.31922	-0.0451839	0.4051	0.995493	0.502461	26.4953	569.528	0.160233	31191.1	16.3049	265.85	628.116	303.166	0.151719	0.0776596	0.951477	628.116	1.20107e+06	1.08346
Train201	Positive	2311	401	933	0	1	1	0.00011167	2.89789	0.00078209	57	130.678	1.13985	1.90443	0.36194	7.67892	550600036	708203	6.56226	0.00133318	10.3791	0.00345335	6.64573	1.48122e+06	8.13835e-07	4607.94	67.8579	68	0.455426	142.841	0.57966	-0.0742001	0.525668	0.999364	0.501383	23.7633	443.992	0.152411	143186	28.5692	816.202	2303.07	582.598	0.146208	0.0743736	0.985178	2303.07	1.15488e+06	1.08163
Train202	Positive	2541	2541	2541	0	0	0	0.000230706	2.42278	0.00330731	57	12.8287	1.58331	2.59656	0.23679	-1.81741	5.61517e+07	-118749	11.3862	0.000633121	11.6921	0.00210078	7.36014	1.40141e+06	8.14088e-07	4719.93	68.6752	69	0.0835542	164.35	0.501458	-0.114687	0.676699	0.997193	0.479914	25.5229	494.673	0.115026	161504	30.3501	921.128	2268.55	725.714	0.135681	0.0674558	0.967642	2268.55	1.18299e+06	1.0727
Train203	Positive	638	638	638	0	0	0	0.000274305	2.73577	0.00321724	57	15.2217	1.5165	2.20157	0.31693	-2.76575	2.16721e+07	-99463	10.2092	0.00112404	10.9612	0.00408364	6.87825	1.39841e+06	8.34115e-07	4559.8	67.5107	68	0.524195	135.298	0.440015	-0.0900074	0.569766	0.997403	0.470173	23.1973	414.898	0.138053	109153	22.8777	523.387	1263.19	467.382	0.160632	0.0859303	0.968836	1263.19	1.14228e+06	1.09064
Train204	Positive	1786	1786	1786	0	0	0	0.000860025	2.55456	0.015776	57	13.6243	1.55584	2.43683	0.238593	-2.06701	2.22878e+07	-59188.1	10.8081	0.000651799	11.3206	0.00292511	7.17861	1.43739e+06	7.95012e-07	4792.19	69.2121	69	0.141226	176.523	0.441276	-0.092786	0.589593	0.994617	0.495244	26.5176	553.62	0.144425	40600.9	21.3983	457.886	1167.91	424.671	0.150463	0.077499	0.952913	1167.91	1.20143e+06	1.07734
Train205	Positive	2205	2205	2205	0	0	0	0.000389232	2.04246	0.00809452	57	7.82559	1.9104	2.86623	0.195731	-2.0931	133763301	-509399	16.185	0.000588816	11.2724	0.0025	7.57136	1.3373e+06	8.39095e-07	4623.86	67.9615	68	1.06668	150.828	0.566155	-0.1326	0.714138	0.989068	0.455689	24.3799	448.467	0.106414	54052	35.9202	1290.26	3175.2	861.726	0.149561	0.0796333	0.939103	3175.2	1.15837e+06	1.0821
Train206	Positive	2369	2369	2369	0	0	0	0.000224002	2.56433	0.0022498	57	25.9868	1.41265	2.13665	0.315734	-1.83768	4.20231e+07	-85949.2	9.46176	0.000946076	10.9104	0.0029393	6.8489	1.44091e+06	8.05982e-07	4737.13	68.813	69	0.0376487	166.008	0.396734	-0.0629586	0.499499	0.997874	0.499113	25.7189	519.469	0.146383	60077.3	21.6264	467.7	1119.12	459.802	0.138389	0.0685925	0.969329	1119.12	1.18747e+06	1.07304
Train207	Positive	2075	2075	2075	0	0	0	0.000352741	1.72442	0.00994668	57	7.47421	1.7138	2.79179	0.195093	-1.55029	6.83688e+07	-256429	12.9285	0.000430909	12.1752	0.00194797	7.61527	1.31537e+06	8.53449e-07	4550.98	67.4283	68	0.13634	135.63	0.59784	-0.139468	0.739112	0.997937	0.466168	23.0866	389.123	0.102793	255665	33.4627	1119.75	3258.15	787.62	0.133268	0.0662644	0.971108	3258.15	1.13966e+06	1.07086
Train208	Positive	2077	2077	2077	0	0	0	0.00149347	1.67553	0.0341065	57	9.21031	2.19727	2.95507	0.178411	-2.05494	8.0326e+07	-270596	21.6003	0.000494291	11.2596	0.00205433	7.54507	1.31553e+06	8.19431e-07	4726.59	68.7205	69	0.749529	143.708	0.463639	-0.10084	0.656545	0.987354	0.472777	23.8474	419.85	0.119224	25899.8	32.1032	1030.62	2466.06	867.326	0.120146	0.0574761	0.931576	2466.06	1.18468e+06	1.0508
Train209	Positive	1855	1855	1855	0	0	0	0.000771422	1.80629	0.0168758	57	12.5578	1.80772	2.6258	0.224723	-2.04049	4.55078e+07	-133626	14.8459	0.000633762	11.1445	0.00321445	7.27701	1.36167e+06	8.11515e-07	4754.68	68.9347	69	0.27627	122.5	0.480659	-0.0929955	0.616421	0.993972	0.459597	22.032	355.919	0.121694	61056.6	25.8645	668.971	1779.08	601.94	0.136079	0.0681157	0.948413	1779.08	1.19135e+06	1.05754
Train210	Positive	2114	2114	2114	0	0	0	0.000417123	2.28011	0.00888346	57	13.9262	1.62253	2.61036	0.216121	-2.47255	5.10291e+07	-170051	12.0045	0.000481183	11.7669	0.00152983	7.37641	1.43131e+06	7.88172e-07	4891.5	69.916	70	0.0458768	198.469	0.546097	-0.122856	0.692923	0.996206	0.483719	28.0711	612.146	0.113991	113415	28.6239	819.328	2105.44	592.835	0.135754	0.0673507	0.959721	2105.44	1.2263e+06	1.07402
Train211	Positive	1106	1106	1106	0	0	0	0.000933235	2.65596	0.0106105	58	18.7631	1.47497	2.15325	0.302819	-2.33226	1.43687e+07	-27581.3	10.0298	0.00111236	10.6914	0.00409009	6.76479	1.46135e+06	7.84025e-07	4826.26	69.4607	69	0.0503777	183.168	0.266617	-0.0474463	0.416731	0.995015	0.495439	27.0447	595.504	0.162836	16443.1	18.8036	353.576	729.458	402.394	0.152454	0.0787964	0.953155	729.458	1.20993e+06	1.08038
Train212	Positive	2305	2208	2305	0	1	0	0.000318737	2.0006	0.00908029	57	30.0509	1.53799	2.76336	0.185636	0.018499	1.30596e+08	8892.79	11.473	0.000324837	12.2081	0.00101588	7.63324	1.37464e+06	8.05169e-07	4819.33	69.3947	70	0.151941	182.863	0.610929	-0.149867	0.758129	0.999171	0.489236	26.891	547.849	0.108768	232506	30.5177	931.328	2777.79	637.414	0.128453	0.0621906	0.980825	2777.79	1.20821e+06	1.06603
Train213	Positive	698	698	698	0	0	0	0.000275052	2.39184	0.003908	57	15.0713	1.52505	2.42779	0.258794	-2.5169	3.77249e+07	-113486	10.6916	0.000666308	11.443	0.00216967	7.19667	1.40937e+06	8.09991e-07	4736.62	68.8035	69	0.445874	166.981	0.5425	-0.133162	0.693721	0.998531	0.484263	25.7506	511.323	0.124281	130670	25.898	670.704	1723.03	487.251	0.151892	0.0782318	0.976041	1723.03	1.18712e+06	1.0826
Train214	Positive	2327	2327	2327	0	0	0	0.000851188	1.84251	0.0208209	57	11.4535	1.81327	2.7746	0.19702	-2.29524	6.76155e+07	-235829	15.4796	0.000794396	10.5196	0.00339847	7.41229	1.35559e+06	7.90821e-07	4904.46	69.9986	70	0.503184	202.542	0.599834	-0.174901	0.798973	0.991999	0.48511	28.2934	613.71	0.104806	37205.1	34.2044	1169.94	3245.1	776.932	0.128397	0.0621508	0.9415	3245.1	1.22954e+06	1.05943
Train215	Positive	2152	2152	2152	0	0	0	0.00249555	1.77195	0.0350705	58	19.119	1.67906	2.24744	0.25729	-2.67747	1.52772e+07	-58542.7	13.6786	0.000581139	11.074	0.00229583	6.84068	1.34549e+06	7.94646e-07	4784.09	69.1545	69	0.187329	151.849	0.397456	-0.0689766	0.518285	0.993259	0.499914	24.5969	470.735	0.151786	14216.2	20.7643	431.157	1035.75	430.997	0.137703	0.067958	0.942831	1035.75	1.19939e+06	1.06286
Train216	Positive	26	26	26	0	0	0	0.000863551	2.18753	0.0168828	57	16.0929	1.53414	2.39196	0.25109	-2.94268	3.55269e+07	-135492	11.1626	0.000588022	11.2749	0.00198158	7.16498	1.3465e+06	8.26962e-07	4677.42	68.3711	68	0.0646235	155.724	0.486278	-0.0999158	0.628316	0.99219	0.490037	24.8651	470.577	0.130982	51616.3	26.5448	704.625	1777.31	590.634	0.135354	0.0671232	0.941748	1777.31	1.17193e+06	1.06584
Train217	Positive	2159	2159	2159	0	0	0	0.00200657	2.17079	0.0278469	57	10.1952	1.91166	2.64546	0.229391	-2.37539	5.82669e+07	-229786	16.4647	0.000774239	10.8088	0.00335571	7.2185	1.29248e+06	8.43934e-07	4593.95	67.7526	68	0.238643	143.451	0.418025	-0.120411	0.664278	0.990441	0.435279	23.8732	436.093	0.120149	10076.6	29.8917	893.516	1786.62	782.386	0.164047	0.089231	0.946361	1786.62	1.15092e+06	1.08423
Train218	Positive	1762	1762	1762	0	0	0	0.000176722	2.09498	0.00227893	57	96.1919	1.54819	2.59539	0.234144	7.20921	1762989874	1.93659e+06	12.2087	0.000520743	11.7715	0.00145637	7.39739	1.38264e+06	8.1192e-07	4748.65	68.863	69	0.212294	167.256	0.499863	-0.0972495	0.643746	0.99959	0.483436	25.6765	503.375	0.122878	340428	40.7734	1662.47	3716.9	1211.94	0.117955	0.0549409	0.98855	3716.9	1.19056e+06	1.05647
Train219	Positive	1883	600	600	1	1	1	0.000436058	1.96904	0.0134057	57	35.5156	1.60277	2.83033	0.173474	1.11455	1.98535e+08	85397.1	12.3341	0.000284245	12.3528	0.000790974	7.6692	1.41526e+06	7.74747e-07	5022.08	70.8366	71	0.0897902	225.161	0.613399	-0.143574	0.752086	0.998776	0.48242	29.8577	692.588	0.103346	200696	32.7458	1072.29	3051.1	701.889	0.123185	0.0584368	0.976621	3051.1	1.25959e+06	1.06022
Train220	Positive	1946	1946	1946	0	0	0	0.000594723	2.16484	0.0127136	57	10.7139	1.48307	2.45027	0.241128	-1.82252	2.12607e+07	-76542.2	10.3902	0.00052197	11.6052	0.00158217	7.2512	1.32957e+06	8.37429e-07	4602.79	67.8193	68	0.0807955	142.672	0.453639	-0.0665099	0.555833	0.991361	0.466494	23.7753	418.162	0.122205	154717	28.9356	837.269	2195.29	792.275	0.111938	0.0517627	0.934155	2195.29	1.15317e+06	1.05605
Train221	Positive	1966	1966	1966	0	0	0	0.000357639	2.49981	0.0059468	57	12.4571	1.64709	2.52067	0.263725	-2.43772	6.69649e+07	-221546	12.0004	0.000977012	11.3052	0.00394969	7.24919	1.46534e+06	8.11375e-07	4688.17	68.4448	69	0.283078	159.062	0.538504	-0.171561	0.75308	0.996971	0.438615	25.1098	484.362	0.10697	64273.5	29.5721	874.507	2080.87	602.589	0.177678	0.0994091	0.971384	2080.87	1.17483e+06	1.1058
Train222	Positive	1728	1728	1728	0	0	0	0.000528528	2.45308	0.00826659	57	14.3164	1.61399	2.51766	0.250639	-2.68443	4.34215e+07	-155735	12.2383	0.000748903	11.4015	0.00270192	7.21378	1.44941e+06	7.96931e-07	4811.92	69.3488	70	0.0934508	183.014	0.435148	-0.113378	0.6411	0.993498	0.45919	26.9911	575.015	0.116423	52333	25.8471	668.07	1477.31	565.759	0.162299	0.087434	0.95435	1477.31	1.20626e+06	1.10042
Train223	Positive	1754	1754	1754	0	0	0	0.000553928	2.01324	0.0164727	57	8.4351	1.64469	2.80421	0.182524	-1.54246	5.33681e+07	-202371	12.6149	0.000363693	12.0528	0.00138026	7.58995	1.34231e+06	8.26993e-07	4682.11	68.3952	69	0.114332	159.537	0.62187	-0.137796	0.741744	0.995614	0.476117	25.0773	468.154	0.102163	172159	32.6072	1063.23	3084.71	689.01	0.124812	0.0601042	0.956119	3084.71	1.17326e+06	1.0609
Train224	Positive	810	810	810	0	0	0	0.000426341	2.69861	0.00690672	57	15.8715	1.43655	2.22617	0.282827	-2.91699	2.52855e+07	-112899	9.5937	0.000812437	10.9408	0.00303172	6.99527	1.4149e+06	8.18265e-07	4653	68.1959	68	0.375283	151.547	0.493773	-0.104694	0.629342	0.993429	0.490669	24.5411	461.502	0.131756	61531.4	24.0658	579.161	1497.62	482.369	0.145842	0.0736278	0.94729	1497.62	1.1661e+06	1.07808
Train225	Positive	2023	2023	2023	0	0	0	0.00043914	2.28972	0.00644451	57	27.149	1.83503	2.70223	0.215126	2.019	4.42966e+08	673713	15.5331	0.000529341	11.44	0.00215618	7.38657	1.31449e+06	8.43811e-07	4585.14	67.6622	68	0.46964	140.418	0.502119	-0.126552	0.685012	0.998121	0.463923	23.4729	422.295	0.123492	38491.5	42.1647	1777.86	4090.3	1329.5	0.149123	0.0773339	0.979395	4090.3	1.14869e+06	1.07958
Train226	Positive	1649	1649	1649	0	0	0	0.00062633	2.20967	0.0100629	57	17.4516	1.7255	2.58688	0.236171	-0.491368	7.51421e+07	-15045.6	13.5285	0.000566321	11.6452	0.00184124	7.25711	1.32049e+06	8.47688e-07	4561.06	67.5097	68	0.0383375	136.255	0.414821	-0.0677226	0.544612	0.99822	0.480619	23.2483	402.445	0.124868	91874.3	29.7599	885.653	1957.06	785.314	0.122131	0.058155	0.972237	1957.06	1.14261e+06	1.05845
Train227	Negative	2115	2115	2115	0	0	0	0.000437528	2.33463	0.00725557	57	11.0598	1.65291	2.52245	0.245057	-1.62752	2.47656e+07	-47098.5	12.441	0.000654401	11.338	0.00234532	7.2215	1.35255e+06	8.35953e-07	4593.23	67.7532	68	0.515345	141.651	0.420428	-0.114498	0.652587	0.996392	0.483208	23.7249	426.462	0.125532	49756	26.0708	679.688	1566.3	616.739	0.150146	0.0764312	0.965063	1566.3	1.15063e+06	1.09054
Train228	Positive	2252	2252	2252	0	0	0	0.000289177	2.6329	0.00365824	57	16.312	1.41584	2.18552	0.289059	-2.49544	2.14658e+07	-84829.9	9.20804	0.000873723	10.9099	0.00295094	6.9052	1.42953e+06	8.12971e-07	4675.43	68.3617	69	0.313678	155.796	0.471887	-0.101736	0.611195	0.993899	0.475384	24.8967	481.041	0.130762	57064.4	22.9491	526.661	1317.96	446.137	0.156114	0.0822804	0.950872	1317.96	1.17161e+06	1.08479
Train229	Positive	2029	2029	2029	0	0	0	0.000359237	1.56374	0.0108797	57	7.55139	1.91835	3.08689	0.155111	-1.49908	9.23719e+07	-228922	16.7436	0.000239421	12.5364	0.000944351	7.90576	1.30261e+06	8.27259e-07	4741.75	68.8188	69	0.181642	170.275	0.55713	-0.117762	0.723529	0.989696	0.456011	25.8816	495.321	0.0976842	221917	38.0481	1447.66	3989.02	1108.27	0.108808	0.0498577	0.934562	3989.02	1.18854e+06	1.04984
Train230	Positive	2240	2240	2240	0	0	0	0.00320513	0.836237	0.112497	57	4.79617	2.34377	3.42196	0.112283	-1.18545	1.13251e+08	-297246	26.0551	0.000660954	10.6566	0.00264831	8.00862	1.22605e+06	8.64124e-07	4546.53	67.3777	68	1.76875	135.158	0.523342	-0.1187	0.739519	0.981366	0.399402	22.973	374.633	0.0880246	87953.4	41.4844	1720.96	4772.65	1500.13	0.0974654	0.0441154	0.905807	4772.65	1.13872e+06	1.05245
Train231	Positive	2225	2225	2225	0	0	0	0.000277772	2.00066	0.00423375	57	17.7764	1.69967	2.60559	0.221437	-1.27095	8.57218e+07	-122260	13.1767	0.000465702	11.8799	0.0017489	7.36406	1.37698e+06	8.14343e-07	4750.54	68.8978	69	0.242192	171.027	0.508194	-0.118176	0.682621	0.997459	0.468307	26.0351	517.635	0.111792	131926	30.249	915.002	2359.92	744.006	0.139959	0.0714466	0.969715	2359.92	1.19068e+06	1.07618
Train232	Positive	52	43	52	1	1	0	9.26529e-05	2.61296	0.00108624	57	14.3681	1.38432	2.47378	0.261455	-1.84103	1.25043e+08	-236753	8.9185	0.000901736	11.315	0.00265598	7.28947	1.50128e+06	8.01173e-07	4737.78	68.8016	69	0.564665	168.55	0.679266	-0.18586	0.786244	0.998951	0.478019	25.779	511.192	0.109593	491279	32.3107	1043.98	3036.33	547.112	0.157532	0.0827854	0.981109	3036.33	1.18721e+06	1.09319
Train233	Positive	1547	1547	1547	0	0	0	0.000752317	1.90917	0.0213723	57	10.456	1.78938	2.80815	0.188181	-1.94497	5.40744e+07	-168924	14.4964	0.000365112	11.8912	0.00136722	7.59048	1.35629e+06	7.91384e-07	4910.29	70.0374	70	0.250218	204.762	0.549628	-0.128707	0.734545	0.993714	0.471505	28.4552	620.056	0.10291	80862.6	35.7398	1277.33	3344.48	957.747	0.121041	0.0579813	0.949417	3344.48	1.23123e+06	1.05466
Train234	Positive	1309	1309	1309	0	0	0	0.000268341	2.04668	0.00404811	57	16.4449	1.52728	2.37712	0.264771	-2.89564	4.82382e+07	-187127	10.881	0.000632416	11.4587	0.00213318	7.15477	1.40306e+06	8.03723e-07	4798.48	69.2508	69	0.17008	179.008	0.441022	-0.0791485	0.572148	0.992378	0.485548	26.6799	554.331	0.131299	131260	26.4794	701.157	1729.34	644.615	0.133746	0.0659136	0.943999	1729.34	1.20281e+06	1.07008
Train235	Negative	2065	2065	2065	0	0	0	0.00060906	2.08427	0.0129012	57	11.6761	1.52499	2.55599	0.22538	-2.04933	3.58808e+07	-127646	10.703	0.000500739	11.6616	0.00173937	7.34916	1.36656e+06	8.18045e-07	4704.91	68.5719	69	0.145297	161.08	0.596524	-0.14144	0.719034	0.994237	0.484265	25.2686	486.012	0.116984	110285	26.5038	702.449	1968.16	467.373	0.1463	0.0747697	0.950706	1968.16	1.17908e+06	1.08025
Train236	Positive	2107	2107	2107	0	0	0	0.000649267	2.92884	0.00913055	58	21.028	1.34605	2.00452	0.349758	-3.48502	2.15277e+07	-95728.7	8.76547	0.00117222	10.4959	0.00440037	6.719	1.44314e+06	8.12865e-07	4678.75	68.3886	69	0.0712283	156.304	0.421022	-0.0862914	0.551564	0.993961	0.486466	24.9556	491.478	0.142549	22926.8	20.7372	430.032	1015.19	387.193	0.162477	0.0868649	0.950192	1015.19	1.17222e+06	1.09534
Train237	Positive	1452	1452	1452	0	0	0	0.000474068	1.60373	0.0147421	57	7.9377	1.90492	3.0438	0.157426	-1.564	6.43684e+07	-167504	16.6743	0.00027628	12.3918	0.00109463	7.79539	1.32283e+06	8.13169e-07	4816.26	69.3647	70	0.27377	185.918	0.529476	-0.114906	0.704189	0.991122	0.466079	27.1132	555.709	0.103924	185442	34.904	1218.29	3145.19	946.607	0.115004	0.0537236	0.936665	3145.19	1.20711e+06	1.05157
Train238	Positive	2059	2059	2059	0	0	0	0.000147392	1.97745	0.00217527	57	78.4188	1.52191	2.65749	0.206906	4.4824	3.74959e+08	431399	10.9648	0.000407348	12.0004	0.00102671	7.48684	1.35766e+06	8.23811e-07	4687.85	68.4363	68	0.42782	158.191	0.578433	-0.140601	0.73444	0.999386	0.485177	24.9822	468.663	0.112756	461996	33.1099	1096.27	3003.29	770.977	0.134395	0.0661269	0.984985	3003.29	1.17496e+06	1.06885
Train239	Positive	1920	1920	1920	0	0	0	0.000736474	1.88018	0.0123011	57	10.445	1.91851	2.76758	0.199626	-2.21149	5.7541e+07	-211345	16.5901	0.000417539	11.7779	0.00222989	7.47112	1.33183e+06	8.22602e-07	4706.02	68.574	69	0.0880585	164.019	0.417008	-0.0977375	0.629862	0.988281	0.471858	25.5186	497.854	0.119737	31794.5	30.3241	919.551	2106.24	852.636	0.13722	0.0687319	0.936596	2106.24	1.17887e+06	1.07566
Train240	Positive	1984	1984	1984	0	0	0	0.000462992	1.7501	0.0096221	57	12.958	1.68173	2.44455	0.256241	-2.51296	4.10023e+07	-165862	12.8382	0.000565578	11.5469	0.0022033	7.20237	1.32789e+06	8.3306e-07	4668.02	68.3015	68	0.331627	154.4	0.39168	-0.0579517	0.509863	0.989629	0.470154	24.7677	465.372	0.130232	192676	27.1171	735.336	1864.22	793.992	0.120661	0.0572672	0.934279	1864.22	1.16954e+06	1.06132
Train241	Positive	1945	1945	1945	0	0	0	0.00045507	1.80224	0.0115775	57	7.79095	1.87419	2.94221	0.168255	-1.73026	7.63263e+07	-269380	15.6951	0.000292869	12.3995	0.000976015	7.71814	1.29282e+06	8.43176e-07	4634.24	68.0392	68	0.18926	150.735	0.53102	-0.108736	0.687974	0.993447	0.462687	24.3707	437.677	0.103785	184676	35.2819	1244.81	3303.87	985.335	0.119609	0.056779	0.948831	3303.87	1.16103e+06	1.05946
Train242	Positive	1384	1384	1384	0	0	0	0.000226098	2.3502	0.00318654	57	13.0369	1.40488	2.46001	0.236303	-1.90538	2.82877e+07	-83462.7	9.36755	0.000548066	11.6326	0.00155761	7.27605	1.381e+06	8.19949e-07	4687.77	68.4461	69	0.0321661	157.774	0.554789	-0.113257	0.668667	0.998089	0.492209	25.0101	472.824	0.120667	141595	26.9151	724.424	1968.39	535.297	0.133391	0.0655168	0.970378	1968.39	1.1748e+06	1.07176
Train243	Positive	1775	1775	1775	0	0	0	0.000520765	2.22686	0.00875168	57	10.3393	1.6796	2.5044	0.245235	-2.31314	4.21231e+07	-193295	12.4854	0.000654662	11.1576	0.00230669	7.22719	1.32988e+06	8.35201e-07	4630.75	68.0226	68	0.516897	149.533	0.46458	-0.0800487	0.587295	0.990601	0.478313	24.3403	446.384	0.127112	55079.4	30.4604	927.835	2268.05	803.311	0.124544	0.0608075	0.937972	2268.05	1.16027e+06	1.06877
Train244	Positive	1800	1800	1800	0	0	0	0.000351143	2.0349	0.00737177	57	10.1388	1.61376	2.52059	0.238856	-2.05471	3.21815e+07	-140878	11.9374	0.000618127	11.4416	0.00266988	7.25607	1.3509e+06	8.28426e-07	4663.6	68.2704	69	0.405285	154.762	0.498222	-0.0990969	0.624194	0.992227	0.481527	24.785	468.934	0.127785	82114.3	26.2278	687.899	1798.38	579.705	0.137767	0.069005	0.942186	1798.38	1.16864e+06	1.07173
Train245	Positive	1831	1831	1831	0	0	0	0.000460933	2.17788	0.0101788	57	9.00935	1.77477	2.69574	0.20973	-1.95978	3.71222e+07	-160261	14.0942	0.000559002	11.4514	0.00276161	7.40595	1.32995e+06	8.31207e-07	4617.25	67.9232	68	0.981146	148.91	0.528683	-0.132781	0.712237	0.989644	0.460284	24.2731	440.918	0.108351	59559.1	30.7339	944.574	2415.34	716.585	0.143154	0.0731235	0.93864	2415.34	1.15654e+06	1.0753
Train246	Positive	1051	1051	1051	1	0	0	9.34255e-05	2.12144	0.00138801	57	61.4643	1.45341	2.44046	0.262879	4.87012	1021610628	1.30922e+06	10.036	0.00069972	11.4581	0.00227173	7.21124	1.38814e+06	8.22872e-07	4667.29	68.277	68	2.01035	154.997	0.635307	-0.0978999	0.632407	0.998917	0.484765	24.6396	467.75	0.126913	847023	37.5109	1407.07	4226.22	909.279	0.127773	0.0617682	0.980505	4226.22	1.16983e+06	1.06585
Train247	Positive	2033	2033	2033	0	0	0	0.000557083	1.96251	0.0124946	57	10.3696	1.78963	2.87955	0.180714	-2.08528	7.21988e+07	-230330	14.8021	0.000344443	12.196	0.0010989	7.65454	1.37452e+06	8.01002e-07	4859.09	69.6797	70	0.17961	193.285	0.533003	-0.131033	0.716453	0.99474	0.484251	27.6836	590.387	0.108859	95899.5	31.0069	961.426	2449.18	723.125	0.134036	0.0657019	0.9546	2449.18	1.21806e+06	1.06865
Train248	Positive	1623	1623	1623	0	0	0	0.000445572	2.93727	0.00688727	57	23.5873	1.2596	2.11518	0.311401	-1.98715	3.06129e+07	-54116.7	7.69639	0.0011258	10.7243	0.00337665	6.86259	1.49602e+06	7.96146e-07	4758.67	68.9682	69	0.0173106	170.614	0.525612	-0.131926	0.666768	0.998489	0.480625	26.0563	535.121	0.130792	53017.5	22.5331	507.742	1273.92	365.803	0.165254	0.087991	0.976064	1273.92	1.19269e+06	1.09351
Train249	Positive	2078	2078	2078	0	0	0	0.000638557	2.63267	0.0116972	58	13.99	1.28265	2.1571	0.283786	-2.3503	1.44362e+07	-72359.9	7.81625	0.00087728	10.8027	0.00267641	6.90439	1.41813e+06	8.13674e-07	4682.84	68.4164	69	0.153791	133.39	0.602823	-0.140889	0.696089	0.993904	0.493793	23.0051	399.907	0.125298	52474.9	22.4413	503.611	1441.1	324.752	0.157186	0.0824801	0.946358	1441.1	1.17341e+06	1.09355
Train250	Positive	2030	2030	2030	0	0	0	0.00128255	1.76	0.0271952	57	8.34579	2.05457	2.89204	0.178895	-1.9296	7.85252e+07	-261614	19.2781	0.000762005	10.5908	0.00304613	7.52387	1.23807e+06	8.60089e-07	4542.14	67.3629	68	1.27291	135.426	0.437358	-0.122863	0.69651	0.985983	0.439222	23.1502	396.587	0.117641	17113.2	33.281	1107.63	2483.83	1004.03	0.135177	0.0661372	0.930846	2483.83	1.1377e+06	1.05981
Train251	Positive	1870	1870	1870	0	0	0	0.000507711	2.73221	0.00789098	57	18.719	1.48064	2.31356	0.268831	-2.52411	3.37814e+07	-102115	10.0446	0.000745927	11.2364	0.00227846	7.05616	1.43279e+06	8.13362e-07	4683.03	68.4157	69	0.0435324	157.179	0.50003	-0.131951	0.676183	0.999171	0.459386	24.9999	483.699	0.11958	52256.5	24.0587	578.82	1401.43	441.295	0.168293	0.0918989	0.983079	1401.43	1.17347e+06	1.10119
Train252	Positive	1999	1999	1999	0	0	0	0.000437044	1.91581	0.00851565	57	12.6576	1.78568	2.68432	0.221732	-1.28485	9.3239e+07	-164861	14.1031	0.000490481	11.8323	0.00188314	7.42901	1.30359e+06	8.55121e-07	4542.25	67.3651	68	0.218393	133.65	0.427166	-0.0653292	0.5492	0.997338	0.467197	22.994	389.619	0.122751	143592	32.6132	1063.62	2504.29	979.233	0.117242	0.0560878	0.966166	2504.29	1.13759e+06	1.06105
Train253	Positive	1991	1991	1991	0	0	0	0.000643836	2.54014	0.0109375	57	19.1353	1.36384	2.26074	0.26774	-3.06074	2.26735e+07	-98331.4	9.02775	0.000713693	11.2114	0.00222609	7.01771	1.46269e+06	7.89111e-07	4842.92	69.5747	70	0.0137312	188.235	0.544817	-0.119958	0.662323	0.994303	0.485975	27.3646	589.62	0.123049	53678.8	23.7048	561.918	1458.2	406.323	0.151657	0.0785744	0.951658	1458.2	1.21395e+06	1.08835
Train254	Positive	1493	1493	1493	0	0	0	0.00013036	2.09886	0.00181853	57	54.2352	1.48218	2.31493	0.279459	2.31016	3.01974e+08	347790	10.3964	0.000714517	11.2925	0.00204983	7.06403	1.4313e+06	7.92117e-07	4846.53	69.5871	70	3.44488	188.793	0.514419	-0.100089	0.621215	0.999119	0.48648	27.3441	592.215	0.13157	356603	32.4003	1049.78	2792.92	870.886	0.141287	0.0704984	0.983775	2792.92	1.21518e+06	1.07511
Train255	Positive	1867	1867	1867	0	0	0	0.000375475	1.75533	0.00933967	57	13.8684	1.77257	2.46365	0.254674	-2.79648	7.328e+07	-286727	13.7451	0.000668951	11.2037	0.00318252	7.22599	1.39734e+06	8.12585e-07	4725.56	68.7239	69	0.578124	140.651	0.389077	-0.0826021	0.568312	0.991709	0.471718	23.6489	426.38	0.130011	56132.5	25.5816	654.419	1523.38	648.475	0.147775	0.0764294	0.946225	1523.38	1.18426e+06	1.08219
Train256	Positive	1530	1530	1530	0	0	0	0.000557018	1.94614	0.0108139	57	11.0763	1.63411	2.55136	0.22868	-2.04638	2.955e+07	-113003	12.2811	0.00047253	11.7585	0.00158479	7.29954	1.32307e+06	8.35886e-07	4637.47	68.0744	68	0.191394	149.275	0.3906	-0.0524276	0.500332	0.989615	0.460028	24.3415	443.359	0.122751	149331	28.9413	837.6	2058.74	880.095	0.110442	0.0508107	0.931581	2058.74	1.16215e+06	1.04896
Train257	Positive	313	313	313	1	0	0	0.00033763	2.1644	0.0054074	57	14.009	1.42051	2.29946	0.261436	-2.40575	2.52569e+07	-111600	9.57364	0.000637381	11.2405	0.00212583	7.08301	1.34836e+06	8.27255e-07	4642.82	68.1216	68	0.193682	149.535	0.444684	-0.0671432	0.530901	0.992336	0.49472	24.3806	453.505	0.139222	111057	23.8131	567.065	1521.07	556.985	0.12534	0.0596328	0.93711	1521.07	1.16353e+06	1.06209
Train258	Positive	2013	2013	2013	0	0	0	0.00102202	2.47808	0.0129555	57	18.2092	1.44133	2.11806	0.305323	-2.82672	1.47926e+07	-59979.5	9.94568	0.000911043	10.6469	0.00374987	6.74843	1.37172e+06	8.20567e-07	4684.56	68.4311	69	0.134935	133.74	0.389304	-0.0740363	0.529168	0.994721	0.498345	23.0796	407.994	0.14908	19513.6	20.4927	419.949	982.432	413.341	0.146846	0.0745062	0.952476	982.432	1.1741e+06	1.0767
Train259	Positive	2125	2125	2125	0	0	0	0.000639414	2.55273	0.0104058	58	11.0911	1.25449	2.12822	0.300298	-2.14591	1.24519e+07	-68567.2	7.5603	0.000917024	10.8656	0.00273973	6.88011	1.40518e+06	8.22489e-07	4643.52	68.1296	68	0.0900422	126.618	0.564319	-0.117277	0.64138	0.993897	0.485774	22.4227	380.309	0.133892	59511.1	21.6084	466.923	1286.46	327.502	0.156955	0.0816191	0.950247	1286.46	1.16351e+06	1.08305
Train260	Positive	1956	1956	1956	0	0	0	0.00022375	2.30653	0.00306608	57	149.337	1.45193	2.38981	0.272551	9.04505	2116630139	1.86395e+06	10.5426	0.000777307	11.3863	0.00224029	7.15213	1.4453e+06	8.01932e-07	4765.77	68.9974	69	0.0547488	171.182	0.50159	-0.113668	0.65913	0.999622	0.48364	26.0298	527.058	0.125891	234158	36.0509	1299.67	2773.5	924.953	0.143388	0.0728343	0.989704	2773.5	1.19469e+06	1.07878
Train261	Positive	1286	1286	1286	1	0	0	0.000989851	1.26345	0.0305422	57	5.56341	2.41332	3.52836	0.116931	-1.37824	2.87121e+08	-809425	25.8857	0.000324827	11.8277	0.0014202	8.16126	1.32001e+06	8.08223e-07	4873.52	69.7375	71	0.664845	203.216	0.544915	-0.12296	0.747371	0.988091	0.416439	28.1898	601.471	0.0779417	73247.2	51.1876	2620.17	6631.36	1915.33	0.107569	0.051621	0.933804	6631.36	1.22142e+06	1.05617
Train262	Positive	7	7	7	0	0	0	0.000463237	2.66303	0.00536296	57	10.9021	1.46077	2.29421	0.314685	-2.29934	3.09426e+07	-144687	9.61423	0.00111849	10.8781	0.00388303	6.98108	1.39554e+06	8.38945e-07	4547.91	67.4207	68	0.0690241	111.3	0.59224	-0.137929	0.677571	0.993379	0.464061	20.9896	329.05	0.123883	37225.1	24.2358	587.376	1562.96	369.396	0.167667	0.090798	0.949953	1562.96	1.13912e+06	1.10303
Train263	Positive	1951	1951	1951	0	0	0	0.000328177	2.96279	0.00404341	57	14.8734	1.47032	2.32383	0.290729	-2.38156	4.6328e+07	-152464	9.88356	0.00100709	11.0086	0.0034408	7.03628	1.44054e+06	8.29096e-07	4568.07	67.566	68	0.0459781	137.476	0.518077	-0.121004	0.66097	0.997102	0.474141	23.3494	413.376	0.124329	61174.3	26.9737	727.579	1738.85	525.685	0.155447	0.0816298	0.967979	1738.85	1.14433e+06	1.09261
Train264	Positive	1898	1898	1898	1	0	0	9.77828e-05	1.61822	0.00416975	57	41.5642	1.7818	2.94975	0.196688	3.92915	3846890872	3.90935e+06	14.3636	0.000479489	12.2167	0.00173522	7.75109	1.40564e+06	8.11269e-07	4769.49	68.9751	69	4.13104	180.1	0.733057	-0.187399	0.820949	0.999131	0.463704	26.2318	537.953	0.0930666	2.49379e+06	55.2453	3052.05	9798.78	1474.2	0.138135	0.0698117	0.985336	9798.78	1.1956e+06	1.0755
Train265	Negative	1	1	1	1	0	0	0.000166215	1.29271	0.0052401	57	7.07028	2.01214	3.46683	0.112823	-0.519174	3.03998e+08	-227888	18.3744	0.000126081	13.6415	0.000351224	8.32446	1.30588e+06	8.22644e-07	4796.93	69.1913	69	0.59936	184.102	0.670825	-0.148289	0.804488	0.998383	0.434419	26.7013	527.219	0.0772184	1.9688e+06	49.2873	2429.24	7491.88	1444.36	0.0986232	0.0435598	0.973531	7491.88	1.20227e+06	1.04504
Train266	Positive	1505	1505	1505	0	0	0	0.000136672	2.47996	0.00122807	57	18.7752	1.34641	2.27291	0.283774	-2.05102	4.37416e+07	-85150.9	8.6687	0.000856649	11.1926	0.00278331	7.03708	1.44567e+06	8.04529e-07	4733.05	68.7785	69	0.611592	166.175	0.541598	-0.113192	0.649888	0.999108	0.496737	25.6854	511.769	0.131741	185603	25.3224	641.224	1773.84	498.794	0.14348	0.0722983	0.980677	1773.84	1.18624e+06	1.07799
Train267	Positive	818	818	218	0	0	1	0.000247733	2.63141	0.00328645	57	16.3786	1.40418	2.31419	0.27402	-2.80102	4.6497e+07	-166808	9.4568	0.000794742	11.1826	0.00221713	7.08639	1.43044e+06	8.12481e-07	4701.13	68.5441	69	0.0310786	160.998	0.560154	-0.142371	0.707062	0.998482	0.478883	25.2774	492.53	0.121151	116263	26.625	708.891	1774.19	477.061	0.159022	0.0838495	0.976463	1774.19	1.17808e+06	1.09388
Train268	Positive	1819	1819	1819	0	0	0	0.000213153	2.24403	0.00242735	57	11.9462	1.52323	2.34552	0.283356	-2.09736	5.3474e+07	-166886	10.4039	0.000796883	11.159	0.0027004	7.08573	1.35779e+06	8.45431e-07	4525.84	67.2464	68	1.41562	130.683	0.551153	-0.101852	0.631251	0.998199	0.486626	22.7097	386.628	0.12906	134265	30.9531	958.092	2520.73	698.783	0.137658	0.0686183	0.973866	2520.73	1.13363e+06	1.07137
Train269	Positive	498	498	498	0	0	0	0.000123681	1.68432	0.00552551	57	48.6166	1.78134	2.72639	0.225219	4.18086	2197833738	2.61206e+06	14.2845	0.000519552	11.8045	0.00176375	7.46083	1.32419e+06	8.4209e-07	4591.54	67.6992	68	7.48017	145.685	0.665494	-0.104677	0.667549	0.998833	0.468588	23.6871	430.402	0.121076	942241	46.2236	2136.63	6941.15	1365.42	0.120801	0.0583657	0.980377	6941.15	1.15053e+06	1.06129
Train270	Positive	1725	1725	1725	0	0	0	0.001153	1.96481	0.0387749	62	3.40651	1.82963	2.59318	0.187331	-0.326735	7.56462e+06	-2632.56	14.6238	0.00118351	9.90265	0.00446097	7.23571	1.3322e+06	8.12073e-07	4665.46	68.2745	68	1.84487	157.729	0.592877	-0.157467	0.775118	0.989331	0.486142	24.9431	461.74	0.102645	41467.2	31.7707	1009.38	2930.36	719.667	0.116366	0.0520354	0.930368	2930.36	1.16897e+06	1.0534
Train271	Positive	1138	1138	1138	0	0	0	0.000628544	2.92357	0.0106906	57	10.3346	1.47765	2.44361	0.232671	-1.82657	1.66326e+07	-67806.9	9.57785	0.000929939	10.734	0.00402307	7.2015	1.39128e+06	8.70098e-07	4313.39	65.6631	66	0.349738	95.6467	0.594615	-0.197049	0.755108	0.993363	0.412732	19.4694	276.56	0.107265	16191.4	21.0202	441.849	1212.06	271.403	0.199527	0.116917	0.950021	1212.06	1.07937e+06	1.12883
Train272	Positive	1622	1622	1622	0	0	0	0.000333125	2.27209	0.00392338	57	11.1474	1.79086	2.5088	0.263132	-2.65141	7.38546e+07	-313475	14.1575	0.000784459	11.2603	0.00352632	7.18824	1.3864e+06	8.29983e-07	4636.69	68.0635	68	0.232713	151.079	0.46166	-0.105684	0.641178	0.989718	0.463464	24.4659	454.679	0.117874	53029.3	32.0228	1025.46	2296.83	820.521	0.148552	0.077372	0.942058	2296.83	1.16173e+06	1.08181
Train273	Positive	1745	1745	1745	0	0	0	0.000601722	2.54835	0.00713703	57	15.8972	1.50965	2.24849	0.312069	-2.49693	2.80753e+07	-99186.4	10.1449	0.00122224	10.965	0.00407506	6.88611	1.44542e+06	8.17837e-07	4636.16	68.0685	68	0.0351787	150.063	0.481083	-0.102475	0.61895	0.997378	0.472163	24.4153	459.695	0.122792	45587	26.7109	713.472	1620.17	545.178	0.154445	0.0815879	0.968479	1620.17	1.1614e+06	1.09113
Train274	Positive	1953	1953	1953	0	0	0	0.000564672	2.27758	0.00717224	57	10.253	1.72529	2.44532	0.263553	-2.38174	3.8748e+07	-184992	12.8027	0.000814913	11.2505	0.00294474	7.08799	1.34551e+06	8.4322e-07	4563.8	67.528	68	0.140407	137.494	0.485485	-0.0871378	0.593917	0.990406	0.469689	23.3291	410.526	0.125654	58656.7	30.9613	958.6	2231.72	744.025	0.139982	0.0705718	0.941735	2231.72	1.14317e+06	1.07402
Train275	Positive	1707	1707	1707	0	0	0	0.000446538	1.89561	0.00999743	57	15.7188	1.74299	2.76607	0.200054	-0.902409	9.9119e+07	-92269.7	13.7924	0.00037432	12.078	0.00143103	7.53984	1.3689e+06	7.99927e-07	4849.82	69.6095	70	0.204392	190.343	0.541934	-0.122149	0.705432	0.998655	0.479368	27.4508	576.865	0.108228	148972	32.9911	1088.42	2812.57	802.405	0.128597	0.0629571	0.976722	2812.57	1.21581e+06	1.06478
Train276	Positive	537	537	445	1	0	1	0.00042014	1.557	0.0161708	57	22.4697	1.97156	3.21222	0.147794	1.32436	6.90905e+08	152836	17.1534	0.000239684	12.8527	0.000938888	8.01498	1.24403e+06	8.79156e-07	4459.48	66.7145	67	0.0987306	121.81	0.639767	-0.129513	0.749034	0.998378	0.450676	21.6402	334.237	0.094526	412529	47.1519	2223.31	6267.87	1340.79	0.10817	0.0497476	0.974446	6267.87	1.11672e+06	1.05365
Train277	Positive	1552	1552	1552	0	0	0	0.000516349	1.68599	0.0129048	57	9.8333	1.98716	2.93379	0.184676	-2.08521	1.27215e+08	-395136	17.6694	0.000384127	11.8876	0.00143433	7.65881	1.36069e+06	8.05487e-07	4848.23	69.5913	70	0.44871	191.572	0.503516	-0.126891	0.718988	0.994977	0.474012	27.5345	581.55	0.106753	72584	36.6484	1343.11	3148.39	1042.31	0.133188	0.066399	0.959169	3148.39	1.21494e+06	1.07653
Train278	Positive	1152	1152	1152	1	0	0	0.000320494	1.77684	0.00722323	57	12.4514	1.61172	2.56592	0.213357	-2.06796	3.80496e+07	-141877	12.0012	0.000435131	11.7804	0.0016004	7.36452	1.36089e+06	8.05632e-07	4806.68	69.3081	70	0.432188	156.152	0.546169	-0.131495	0.710919	0.993349	0.484673	24.8684	464.507	0.113669	136965	27.6662	765.42	2193.58	616.282	0.136045	0.0668689	0.946083	2193.58	1.20475e+06	1.07234
Train279	Positive	1963	922	1963	0	1	0	0.000332714	2.13113	0.00645691	57	17.8992	1.53203	2.16657	0.294885	-3.30511	3.9827e+07	-170854	10.7543	0.000808958	10.911	0.0027556	6.88554	1.38839e+06	8.11043e-07	4729.72	68.7561	69	0.258597	166.056	0.421557	-0.0897044	0.581151	0.992958	0.491651	25.7095	517.952	0.141584	33907.3	24.0215	577.033	1371.32	542.685	0.15205	0.0790655	0.948606	1371.32	1.18539e+06	1.0908
Train280	Positive	1378	1378	1378	0	0	0	0.000654466	1.83509	0.020786	57	5.83167	1.90351	3.14978	0.150366	-1.40481	1.0806e+08	-375673	16.328	0.00038785	11.7506	0.00175263	7.89965	1.32049e+06	8.21688e-07	4740.06	68.7954	69	0.619303	172.628	0.628779	-0.145637	0.773843	0.989468	0.451831	25.9811	504.679	0.0910687	104896	43.1302	1860.21	5173.22	1139.39	0.11855	0.056836	0.934461	5173.22	1.18743e+06	1.05372
Train281	Negative	1758	1758	1758	0	0	0	0.000401152	1.49419	0.0107598	57	9.75324	1.97511	3.11088	0.155932	-1.31517	1.71125e+08	-351972	17.6818	0.000228116	12.7251	0.000734726	7.89144	1.34102e+06	7.98283e-07	4923.12	70.1179	70	0.197707	207.58	0.602486	-0.139077	0.761604	0.997947	0.456517	28.5792	622.78	0.0915963	262999	40.9431	1676.34	4582.98	1109.24	0.118993	0.0573497	0.971806	4582.98	1.23424e+06	1.06422
Train282	Positive	1719	1719	1719	0	0	0	0.000376718	1.98368	0.00858539	57	9.32291	1.53883	2.6538	0.210921	-1.69597	42157933	-156986	10.9875	0.000500538	11.6271	0.00184098	7.46147	1.37428e+06	8.10313e-07	4759.16	68.9621	69	0.235649	172.538	0.607145	-0.156503	0.751255	0.994454	0.489281	26.1307	521.51	0.114728	76390.7	29.2496	855.539	2463.82	572.679	0.143412	0.0726403	0.95244	2463.82	1.19268e+06	1.07525
Train283	Positive	1334	1334	1334	0	0	0	0.000483436	1.6163	0.0120541	57	10.2159	1.79015	2.78596	0.188522	-2.01758	6.5987e+07	-229617	14.5772	0.000335971	12.1404	0.00127512	7.58309	1.33634e+06	8.18349e-07	4767.51	69.0176	69	0.256529	174.152	0.445327	-0.0840549	0.618119	0.989866	0.460151	26.2715	521.696	0.111662	161833	32.1095	1031.02	2639.83	984.152	0.117303	0.0554012	0.934008	2639.83	1.19492e+06	1.05443
Train284	Positive	1897	1897	1897	0	0	0	0.000507445	1.4617	0.0135839	57	8.93935	2.01051	2.77769	0.209321	-2.186	9.20563e+07	-373607	17.5713	0.000451492	11.7703	0.0023112	7.49828	1.28844e+06	8.38564e-07	4676.06	68.3462	69	0.925857	159.551	0.436641	-0.084398	0.607772	0.984558	0.456681	25.123	477.19	0.115412	105149	35.1651	1236.59	2951.82	1138.23	0.126232	0.0619762	0.926929	2951.82	1.17155e+06	1.05681
Train285	Positive	1701	1701	1701	0	0	0	0.000117519	2.04617	0.00257403	57	38.6552	1.59331	2.50208	0.270701	2.94982	7.07097e+08	859003	11.7343	0.00083653	11.3042	0.00260434	7.23779	1.38926e+06	8.36533e-07	4577.3	67.6096	68	3.27664	139.984	0.61766	-0.155469	0.735255	0.998647	0.466677	23.3819	419.438	0.118053	508506	39.912	1592.97	4438.57	1016.27	0.157357	0.0833802	0.982084	4438.57	1.14678e+06	1.08863
Train286	Positive	228	228	228	0	0	0	0.00241345	1.75308	0.0313631	57	7.46186	2.14715	2.78532	0.215449	-2.11225	1.05156e+08	-438259	20.2972	0.000702279	10.8752	0.00288739	7.33303	1.27294e+06	8.53817e-07	4572.81	67.5851	68	0.157253	142.021	0.374313	-0.0658267	0.535599	0.982223	0.453253	23.7221	426.831	0.123603	23860	35.7385	1277.24	2557.02	1173.24	0.125721	0.0609468	0.922452	2557.02	1.14511e+06	1.05246
Train287	Negative	997	997	279	1	0	1	0.000442508	1.53543	0.0209103	57	36.2637	2.06312	3.58656	0.10849	1.778	2158332581	1.02325e+06	19.2007	0.0001469	13.3546	0.000608731	8.42444	1.36527e+06	7.92869e-07	4970.66	70.4151	71	0.167764	219.377	0.69497	-0.194871	0.866909	0.999385	0.447316	29.1279	642.726	0.0702578	391964	56.2827	3167.75	9082.49	1603.3	0.11089	0.051616	0.98535	9082.49	1.2463e+06	1.05315
Train288	Positive	1702	78	1702	0	1	0	0.000613859	1.26715	0.0279059	58	8.59188	1.93076	2.75369	0.196882	-2.14911	8.47488e+07	-341669	16.8951	0.000637131	10.8576	0.00253646	7.45858	1.27977e+06	8.35789e-07	4681.71	68.3968	69	1.46234	159.382	0.451847	-0.130526	0.707005	0.988359	0.480704	25.1385	478.143	0.114608	28929.4	30.1032	906.205	2274.2	833.041	0.136041	0.067189	0.933235	2274.2	1.17322e+06	1.0742
Train289	Positive	1820	1820	1820	0	0	0	0.0011023	2.39566	0.01444	57	17.5746	1.46859	2.17442	0.306849	-0.818534	2.24823e+07	-18053.7	9.9506	0.000986117	10.5079	0.00326473	6.77532	1.29511e+06	8.71449e-07	4414.36	66.4174	67	0.138934	111.427	0.315343	-0.0391327	0.429099	0.994559	0.455669	21.0353	322.963	0.134807	57141.5	27.9834	783.073	1704.88	861.062	0.105639	0.0466639	0.947068	1704.88	1.10541e+06	1.04242
Train290	Positive	1699	1699	1699	0	0	0	0.000350189	2.21315	0.00512507	57	14.8881	1.41475	2.29428	0.264407	-2.13851	1.86847e+07	-72270	9.52644	0.000632984	11.2813	0.00195212	7.05475	1.43404e+06	7.88964e-07	4838.32	69.5393	70	0.0771604	185.904	0.435058	-0.0620055	0.519741	0.99231	0.482401	27.1951	579.782	0.13453	91260.4	25.4849	649.478	1680.12	633.02	0.123927	0.0592094	0.940503	1680.12	1.21301e+06	1.0619
Train291	Positive	1796	1796	1796	0	0	0	0.000609356	1.63381	0.0326311	57	4.39483	1.87796	3.06031	0.160406	-1.09302	8.83295e+07	-356859	15.2227	0.000385101	12.2732	0.00227907	7.84452	1.27412e+06	8.75216e-07	4459.28	66.7269	67	0.243214	121.728	0.66241	-0.147555	0.780448	0.99475	0.452393	21.6828	334.135	0.088108	250258	41.8171	1748.67	5440.54	1065.3	0.113313	0.0538512	0.951982	5440.54	1.11631e+06	1.05506
Train292	Positive	1386	1386	1386	0	0	0	0.000212966	2.32721	0.00228088	57	18.9282	1.45044	2.14539	0.305284	-3.20525	2.77749e+07	-118628	9.81588	0.000894006	10.9705	0.00278889	6.82573	1.41611e+06	8.04012e-07	4765.33	69.0124	69	0.101128	172.404	0.394649	-0.0523711	0.473274	0.992383	0.489424	26.1952	537.973	0.142513	73632.7	25.5505	652.829	1519.13	632.841	0.127069	0.0607388	0.94257	1519.13	1.19459e+06	1.06245
Train293	Positive	1651	1651	1651	0	0	0	0.000509286	2.24199	0.00809404	57	110.712	1.55852	2.42004	0.254838	5.8209	7.66017e+08	734846	11.7496	0.000590571	11.3799	0.00188543	7.1305	1.41192e+06	7.88238e-07	4897.12	69.9518	70	0.0796751	198.094	0.436851	-0.0876564	0.600009	0.999209	0.486063	28.0583	618.765	0.127528	70733.8	31.1799	972.188	2123.87	813.966	0.130347	0.0635765	0.98281	2123.87	1.22787e+06	1.07147
Train294	Positive	1658	1658	1658	0	0	0	0.000746457	2.15879	0.0185408	57	10.9545	1.56141	2.63289	0.20799	-2.02414	3.94756e+07	-158865	11.4664	0.000496546	11.5089	0.00176769	7.40291	1.36929e+06	8.1015e-07	4792.24	69.2014	70	0.174505	179.348	0.597224	-0.150665	0.741002	0.996449	0.488094	26.6558	545.344	0.111144	58350.1	29.2122	853.353	2319	550.262	0.141204	0.0709152	0.961963	2319	1.20098e+06	1.07676
Train295	Positive	1182	1182	1182	0	0	0	0.000153121	2.50592	0.0021491	57	61.6184	1.38457	2.38632	0.260381	2.56253	2.4715e+08	246164	9.38126	0.000735219	11.2724	0.00216525	7.18842	1.48295e+06	7.89515e-07	4819.01	69.3974	70	1.17987	182.16	0.584562	-0.183331	0.767357	0.999529	0.471839	26.8836	564.776	0.113273	285844	27.4469	753.333	2015.56	501.055	0.170122	0.0920966	0.988318	2015.56	1.20814e+06	1.10218
Train296	Positive	414	186	301	1	1	1	0.000261439	2.38363	0.004628	57	12.3897	1.69153	2.42731	0.31797	-1.62065	1.27888e+08	-351884	12.3726	0.00126399	11.2478	0.00487556	7.09364	1.44659e+06	8.24411e-07	4627.79	67.9931	69	0.100183	149.823	0.572971	-0.123185	0.677121	0.998071	0.455634	24.3054	453.769	0.11366	163376	34.6644	1201.62	2998.33	778.971	0.153035	0.0810207	0.975041	2998.33	1.15914e+06	1.08814
Train297	Positive	1360	1360	1360	0	0	0	0.000271835	2.60414	0.00402182	57	12.0952	1.40677	2.37835	0.260159	-2.52839	4.36037e+07	-198965	9.09131	0.000757293	11.2659	0.00239015	7.16338	1.42223e+06	8.1262e-07	4699.41	68.5296	69	0.0925241	161.683	0.671702	-0.168343	0.752191	0.994312	0.483614	25.2907	491.722	0.114568	99327.9	27.9042	778.647	2232.24	406.805	0.155299	0.0807212	0.950639	2232.24	1.1774e+06	1.08812
Train298	Positive	1473	1473	1473	0	0	0	0.000338743	2.79771	0.00354422	57	58.8694	1.27583	1.98778	0.336376	0.855553	1.25292e+08	102881	7.86866	0.00121749	10.6208	0.00317101	6.69863	1.46253e+06	8.15653e-07	4632.34	68.0458	68	0.0156316	147.199	0.492818	-0.1012	0.58764	0.999418	0.480066	24.1981	459.716	0.140151	54134.1	22.8662	522.864	1223.06	388.98	0.168229	0.0903629	0.985765	1223.06	1.16079e+06	1.1007
Train299	Positive	1715	1715	1715	0	0	0	0.000604516	1.86621	0.0150389	57	10.1582	1.77587	2.69607	0.205988	-2.04079	5.11102e+07	-182155	14.2092	0.000422866	11.7891	0.0017314	7.47278	1.31883e+06	8.32765e-07	4652.15	68.181	68	0.249806	152.722	0.484389	-0.100404	0.655562	0.995084	0.473692	24.596	451.697	0.117834	114021	29.6585	879.624	2301.89	791.159	0.12383	0.0596622	0.953637	2301.89	1.16546e+06	1.05772
Train300	Negative	1698	1698	1698	0	0	0	0.000408108	2.02277	0.00741547	57	15.0873	1.7293	2.63409	0.233044	-0.490648	1.17178e+08	-60913.5	13.4208	0.000546593	11.6762	0.00175248	7.35019	1.32088e+06	8.50036e-07	4552.97	67.4461	68	0.129263	134.495	0.514863	-0.106213	0.652305	0.99778	0.481304	23.0501	395.189	0.122591	108219	31.7834	1010.19	2498.34	768.774	0.134577	0.0661296	0.971328	2498.34	1.14066e+06	1.06642
Train301	Positive	1748	1748	1748	0	0	0	0.000330017	2.40169	0.00743716	57	18.4725	1.66499	2.73208	0.22073	-0.391374	2.2656e+08	-141757	12.5369	0.000703638	11.7177	0.00252259	7.44712	1.41222e+06	8.23964e-07	4658.27	68.2117	69	0.102124	154.938	0.61837	-0.188399	0.797019	0.999031	0.461038	24.6699	461.768	0.100485	164588	37.2205	1385.36	3733.07	847.154	0.155907	0.0823302	0.983634	3733.07	1.167e+06	1.08882
Train302	Positive	1587	1587	1587	0	0	0	0.000484386	3.03447	0.00549234	57	18.5891	1.28541	2.00527	0.344399	-3.08245	1.3415e+07	-67769.5	7.7923	0.00125516	10.5417	0.00346584	6.69488	1.42455e+06	8.30281e-07	4545.82	67.4099	68	0.0556234	132.359	0.461766	-0.0787041	0.538375	0.993207	0.491747	22.9497	404.945	0.144449	50721.6	20.6255	425.41	1086.02	370.168	0.148072	0.0748474	0.943215	1086.02	1.13888e+06	1.07878
Train303	Positive	1683	1683	1683	0	0	0	0.000944067	1.28851	0.0275556	57	6.15067	2.26846	3.26823	0.136021	-1.52871	1.42047e+08	-443568	23.0758	0.000344124	11.7339	0.00151229	7.95704	1.28131e+06	8.23053e-07	4787.09	69.1364	70	0.798944	181.873	0.463609	-0.0726776	0.605703	0.983638	0.414568	26.7636	538.64	0.0974062	106043	43.1033	1857.9	4538.72	1649.3	0.0925536	0.0388827	0.914888	4538.72	1.20006e+06	1.03663
Train304	Positive	1778	1778	1778	0	0	0	0.000480492	1.55051	0.0122759	57	6.99258	2.21869	3.07799	0.165921	-1.939	1.62792e+08	-576158	21.9414	0.000350735	11.9952	0.00150426	7.77814	1.30623e+06	8.25876e-07	4754.71	68.9104	69	0.711408	175.822	0.486334	-0.0910103	0.6465	0.987235	0.453965	26.3459	525.529	0.110523	106779	39.3517	1548.56	3661.49	1280.5	0.115616	0.0553144	0.930597	3661.49	1.19122e+06	1.0582
Train305	Positive	1655	1655	1655	0	0	0	0.000173655	2.52404	0.00216674	57	17.3002	1.61488	2.70488	0.218104	-0.71636	2.18517e+08	-10065.2	11.5613	0.000601649	11.7627	0.00215721	7.49998	1.37466e+06	8.44121e-07	4551.48	67.4295	68	0.254254	136.238	0.709775	-0.242604	0.858333	0.999173	0.434679	23.1109	393.163	0.0841952	96490.8	34.7371	1206.67	3357.45	545.329	0.177088	0.0993039	0.984119	3357.45	1.14005e+06	1.11334
Train306	Positive	1717	1717	1717	0	0	0	0.000495665	1.94521	0.0112462	57	81.9027	1.51818	2.55055	0.215844	4.28469	4.1817e+08	443012	11.4194	0.000416845	11.7608	0.00144316	7.34044	1.39964e+06	7.89836e-07	4900.82	69.98	70	0.221842	199.456	0.546903	-0.121565	0.691246	0.999289	0.490177	28.129	615.785	0.117624	107337	30.1154	906.94	2345.61	658.096	0.133135	0.0655977	0.982923	2345.61	1.22875e+06	1.06854
Train307	Positive	1338	1338	1338	0	0	0	0.000410084	3.25509	0.00607469	57	10.6841	1.34395	2.26315	0.297809	-2.14017	2.44183e+07	-115575	8.33251	0.00120609	10.6516	0.00482632	6.99195	1.40309e+06	8.7474e-07	4287.68	65.4633	66	0.138673	92.0932	0.629745	-0.148671	0.694249	0.993226	0.472202	19.068	263.609	0.130029	36024.7	23.8148	567.146	1595.11	324.463	0.168366	0.0911734	0.946529	1595.11	1.07297e+06	1.09846
Train308	Positive	1710	1710	1710	0	0	0	0.000562767	1.77318	0.0131034	57	8.36163	1.6212	2.67931	0.199922	-1.36949	2.88594e+07	-93748.2	12.5401	0.00038183	11.7852	0.00157625	7.48592	1.3155e+06	8.24593e-07	4703.34	68.5569	69	0.368731	161.253	0.577858	-0.120805	0.698735	0.992346	0.481761	25.256	478.347	0.115123	140192	28.7876	828.724	2475.68	633.056	0.124083	0.0583654	0.939824	2475.68	1.17875e+06	1.05825
Train309	Positive	1662	1662	1662	0	0	0	0.000651894	2.08806	0.0108699	57	18.3224	1.57566	2.31001	0.26554	-3.00644	2.49723e+07	-103896	11.7206	0.00065087	11.2814	0.00232371	6.99812	1.36906e+06	8.12001e-07	4731.08	68.7669	69	0.111302	141.264	0.411733	-0.0840397	0.580004	0.992647	0.492688	23.7036	425.289	0.135916	66975.3	23.4097	548.015	1384.01	547	0.133218	0.0649394	0.943794	1384.01	1.18586e+06	1.06655
Train310	Positive	526	188	526	1	1	0	8.83152e-05	2.48412	0.000706414	57	396.116	1.24039	2.08593	0.32272	16.608	19082701273	8.88732e+06	8.62581	0.00110804	10.7523	0.0030793	6.86767	1.50515e+06	8.05324e-07	4696.1	68.4343	68	1.4168	159.564	0.57627	-0.135413	0.669809	0.999808	0.469986	24.834	506.169	0.130101	373714	57.383	3292.81	7722.03	2163.46	0.169878	0.0920494	0.995718	7722.03	1.17735e+06	1.1055
Train311	Positive	1633	1633	1633	0	0	0	0.000347837	1.61081	0.00725276	57	9.86071	1.97727	2.96854	0.176107	-2.1066	1.59156e+08	-468951	17.397	0.000331264	12.1677	0.0012799	7.72436	1.3612e+06	7.96442e-07	4907.39	70.0104	70	1.79568	205.443	0.603453	-0.145607	0.759646	0.997442	0.463327	28.453	623.167	0.0961683	164565	38.8203	1507.02	4131.92	1001.35	0.12695	0.0620403	0.968939	4131.92	1.22986e+06	1.0654
Train312	Positive	1461	1461	1461	0	0	0	0.000577139	2.68971	0.0076374	57	14.8119	1.35618	2.21967	0.281195	-1.23339	1.50561e+07	-29999	8.59159	0.00114488	10.5495	0.00503944	6.88816	1.36154e+06	8.51216e-07	4471.58	66.8557	67	0.179718	120.201	0.553804	-0.148588	0.692128	0.997737	0.460026	21.8452	358.997	0.124707	28450.4	21.5707	465.296	1253.44	328.803	0.17908	0.100238	0.970443	1253.44	1.11982e+06	1.11139
Train313	Positive	1332	1332	1332	0	0	0	0.000701508	2.58996	0.00914239	58	15.6427	1.49683	2.26616	0.297995	-2.48169	1.62936e+07	-61855.4	10.3841	0.000958724	10.9696	0.00437871	6.93779	1.43295e+06	7.94443e-07	4825.97	69.4567	70	0.0786289	184.302	0.399751	-0.0836854	0.550275	0.994505	0.485497	27.11	589.378	0.140985	21508.6	20.7342	429.909	987.639	397.324	0.154733	0.0797766	0.95152	987.639	1.20983e+06	1.07875
Train314	Negative	655	655	655	0	0	0	0.000338989	1.57199	0.0078832	57	8.67921	2.14415	3.13766	0.162886	-1.60415	2.10214e+08	-519546	20.1772	0.0002821	12.7295	0.00115064	7.86578	1.36408e+06	8.02904e-07	4876.14	69.7766	70	0.264291	198.582	0.498995	-0.109584	0.700608	0.996766	0.444625	27.974	596.382	0.0928996	288850	43.4134	1884.72	4525.67	1493.34	0.120277	0.0587484	0.966855	4525.67	1.22215e+06	1.06348
Train315	Positive	1493	1493	1493	0	0	0	0.000427879	1.57674	0.0119251	57	40.6807	2.15366	3.23163	0.151963	2.51138	1941678310	1.4993e+06	21.5713	0.000350769	11.8976	0.00150707	7.91059	1.4086e+06	7.65304e-07	5101.03	71.3653	72	1.72006	242.553	0.458761	-0.114029	0.705505	0.998339	0.466521	30.9633	752.319	0.103538	120071	45.1545	2038.92	4643.02	1703.78	0.110049	0.0499724	0.976817	4643.02	1.28031e+06	1.04826
Train316	Positive	706	706	706	0	0	0	0.000646485	2.20266	0.0136865	57	7.31846	1.88369	2.90626	0.177617	-1.24429	3.72892e+07	-76448.9	15.9455	0.000591041	11.242	0.00340458	7.62705	1.29273e+06	8.31901e-07	4627.76	67.9987	68	0.630522	149.655	0.512026	-0.133955	0.719221	0.988805	0.478904	24.3286	442.134	0.108305	44193.8	31.591	997.988	2556.09	788.267	0.129909	0.064772	0.933293	2556.09	1.15896e+06	1.07227
Train317	Positive	1736	1130	1736	0	1	0	0.000483542	2.7012	0.0079537	57	16.1766	1.45822	2.3225	0.285232	-0.370301	3.62888e+07	6180.6	9.53056	0.00110926	10.6149	0.00446957	7.01696	1.41391e+06	8.30444e-07	4549.33	67.4297	68	0.435723	111.434	0.598975	-0.174684	0.749624	0.997953	0.467535	20.9865	323.251	0.115529	41868.2	25.7439	662.747	1846.34	430.044	0.168683	0.0923989	0.973036	1846.34	1.13984e+06	1.10341
Train318	Positive	433	433	433	0	0	0	0.000554199	2.23149	0.0109553	57	10.1295	1.71879	2.82896	0.185433	-2.0186	9.0823e+07	-303955	13.1389	0.000490772	11.4607	0.00192329	7.60126	1.36588e+06	8.05625e-07	4787.68	69.1655	69	0.361784	179.03	0.621267	-0.167536	0.767687	0.992376	0.481969	26.6205	545.239	0.111095	32109.6	31.1672	971.397	2507	579.802	0.145635	0.0734444	0.944882	2507	1.20003e+06	1.08778
Train319	Negative	1407	1407	1407	0	0	0	0.000657655	2.51151	0.0102712	57	11.5642	1.35475	2.27138	0.269754	-1.79655	1.11363e+07	-39116.5	9.01948	0.000963619	10.5682	0.00418477	6.99638	1.31321e+06	8.66888e-07	4422.73	66.4905	67	0.228531	112.544	0.449473	-0.109069	0.619192	0.992202	0.48733	21.1534	334	0.135787	22472.9	20.8534	434.863	1103.55	395.905	0.150373	0.075717	0.93978	1103.55	1.10735e+06	1.06287
Train320	Positive	1614	1614	1614	0	0	0	0.000295997	2.36413	0.00464827	57	12.2643	1.46049	2.35728	0.265266	-2.39404	3.44089e+07	-157540	9.63352	0.000862362	11.08	0.00367192	7.08288	1.36724e+06	8.39952e-07	4555.6	67.4787	68	0.230967	134.708	0.563495	-0.134549	0.678261	0.993108	0.467764	23.12	406.303	0.124041	49221.3	23.5058	552.521	1498.77	389.101	0.164523	0.0883176	0.947702	1498.77	1.14104e+06	1.09479
Train321	Positive	146	146	146	1	0	0	0.00031982	2.63906	0.00282703	57	18.7347	1.15736	1.82355	0.361276	-2.48307	8.26151e+06	-32306.8	6.73669	0.00124004	10.4138	0.00394081	6.54904	1.40598e+06	8.39512e-07	4499.43	67.0667	67	0.0689005	123.954	0.410495	-0.0564478	0.467186	0.996689	0.501518	22.2158	377.345	0.155937	87989.8	19.0968	364.688	970.545	379.293	0.141122	0.0708002	0.959009	970.545	1.12711e+06	1.07291
Train322	Positive	1446	1446	1446	0	0	0	0.000553589	1.0652	0.0258488	57	7.58794	2.11009	3.00568	0.162582	-1.78637	1.06119e+08	-387664	19.5883	0.000290917	12.1366	0.00117548	7.79494	1.29126e+06	8.28197e-07	4722.57	68.679	69	0.898606	167.951	0.467127	-0.0868928	0.644638	0.986134	0.43548	25.7322	491.893	0.100961	215001	38.3209	1468.49	3868.83	1395.79	0.105078	0.0484967	0.924832	3868.83	1.18356e+06	1.04851
Train323	Positive	2925	921	921	0	0	0	0.000717842	2.33498	0.0123526	57	8.04492	1.68953	2.67376	0.215679	-1.75782	5.63305e+07	-216732	12.6467	0.000697011	10.9241	0.00295366	7.35289	1.26636e+06	8.76669e-07	4423.01	66.4803	67	0.158485	113.44	0.630455	-0.190731	0.787115	0.992693	0.444975	21.1378	324.046	0.100745	15546.7	29.4915	869.747	2339.69	494.318	0.164357	0.0890628	0.947398	2339.69	1.10778e+06	1.08746
Train324	Negative	3205	1276	1276	0	0	0	0.00450196	0.550085	0.0917432	58	12.3943	2.87741	3.80879	0.114571	2.87107	16597594124	1.99019e+07	41.0579	0.000753406	10.4816	0.00295159	8.13239	1.26406e+06	8.45622e-07	4710.82	68.2623	67	0.518233	140.526	0.620803	-0.197693	0.852604	0.991952	0.412751	21.6581	428.706	0.0881715	22409	114.439	13096.3	31457	7590.78	0.121127	0.0603784	0.962974	31457	1.18206e+06	1.06358
Train325	Negative	989	462	847	1	1	0	0.00266397	1.24113	0.0705657	57	5.07753	2.45161	3.4381	0.120568	-1.07228	1.36467e+08	-255411	27.2002	0.00045217	11.2418	0.00160927	8.03128	1.25127e+06	8.44354e-07	4662.39	68.2238	69	0.700154	159.577	0.448961	-0.157287	0.804472	0.984458	0.431626	25.0338	456.535	0.0818715	56108.3	45.0102	2025.92	4809.96	1846.94	0.123593	0.0628605	0.928645	4809.96	1.16817e+06	1.0736
Train326	Negative	3927	2318	2318	1	0	0	0.000424372	2.93315	0.00810756	57	142.392	1.37596	2.55274	0.230141	5.13017	9.10674e+08	617259	8.98789	0.00079793	11.0291	0.00255582	7.35148	1.45387e+06	8.21361e-07	4607.72	67.8526	68	0.130634	144.573	0.724689	-0.34087	0.905547	0.999599	0.366415	23.871	430.836	0.0724216	29699.1	30.8204	949.898	2574.04	392.612	0.226663	0.139586	0.990948	2574.04	1.15426e+06	1.17425
Train327	Positive	743	578	532	1	0	1	0.000374749	2.50147	0.0094822	57	10.1091	1.51471	2.70619	0.199848	-0.604238	4.07279e+07	-91407.8	10.6087	0.000612267	11.5013	0.00278583	7.48176	1.3615e+06	8.47124e-07	4526.51	67.2556	68	0.23513	131.147	0.739015	-0.261165	0.864674	0.997056	0.429904	22.7197	379.338	0.0839268	57807.7	28.4308	808.308	2532.82	343.39	0.187869	0.10873	0.968044	2532.82	1.13349e+06	1.11973
Train328	Negative	3128	1199	1199	0	0	0	0.00944563	0.785046	0.129981	57	5.34593	2.82561	3.45457	0.12282	-0.733674	1.86014e+08	-97571.6	40.4657	0.00264351	8.60925	0.0070922	7.4394	1.22699e+06	8.51446e-07	4579.21	67.6144	68	0.335664	140.363	0.119772	-0.137074	0.738776	0.98002	0.424262	23.6366	409.809	0.108789	876.548	44.113	1945.96	3350.77	2570.68	0.118046	0.0588307	0.923078	3350.77	1.14817e+06	1.04983
Train329	Negative	398	317	325	1	1	0	9.23361e-05	2.26234	0.0021844	57	27.62	1.43818	2.50062	0.268862	2.82238	6.69627e+08	1.09642e+06	9.37756	0.00087041	11.3421	0.00253327	7.306	1.43475e+06	8.34531e-07	4555.21	67.4499	67	1.42768	136.697	0.787143	-0.242819	0.836398	0.999083	0.415081	23.021	406.272	0.0936906	996332	38.1261	1453.6	4879.98	545.011	0.19389	0.112775	0.984806	4879.98	1.14123e+06	1.13683
Train330	Positive	1668	1371	1371	1	0	0	0.000160195	2.02422	0.00244337	57	61.6234	1.6927	2.65697	0.253041	6.49844	4484300627	4.75211e+06	14.8597	0.000782219	11.4359	0.00318777	7.40698	1.41153e+06	8.33427e-07	4588.76	67.6551	68	1.78009	138.536	0.53926	-0.21682	0.810627	0.998859	0.420083	23.1745	417.835	0.0944722	201108	54.3362	2952.43	6240.51	1846.07	0.187277	0.10739	0.988167	6240.51	1.15041e+06	1.13096
Train331	Negative	3177	1248	1248	0	0	0	0.000653023	1.40183	0.0304681	58	12.4169	1.92961	3.0736	0.173654	1.80915	8.31118e+08	1.65354e+06	16.95	0.000699975	10.7544	0.0029873	7.76431	1.30268e+06	8.34926e-07	4649.39	68.1222	68	2.77666	56.937	0.842337	-0.244427	0.870628	0.99605	0.448277	14.1473	138.642	0.107001	48988.9	47.2185	2229.59	7735.14	680.765	0.150615	0.0800688	0.962322	7735.14	1.16616e+06	1.08098
Train332	Negative	2827	898	898	0	0	0	0.00395834	1.57895	0.061926	57	2.64446	3.27176	3.94198	0.0746245	-0.497428	3.23842e+08	-512796	52.984	0.00157849	9.35377	0.00727802	8.04482	1.16159e+06	8.98925e-07	4430.02	66.4453	67	0.555639	126.731	0.27526	-0.161457	0.829716	0.952098	0.357067	22.2168	348.098	0.0641331	5118.18	62.1262	3859.67	7945.82	4491.98	0.0904082	0.0431005	0.871636	7945.82	1.10906e+06	1.03557
Train333	Negative	2798	146	869	0	1	0	0.0006105	2.04362	0.0126461	57	19.2514	1.56849	2.48581	0.238805	-0.562519	5.3173e+07	-50832.9	11.1204	0.000585995	11.2878	0.00205089	7.24275	1.32776e+06	8.36994e-07	4604.41	67.8364	68	0.490543	120.327	0.612249	-0.18452	0.771626	0.996187	0.449752	21.8109	350.02	0.109167	53236.1	25.5721	653.931	1847.77	412.62	0.175106	0.0970574	0.964903	1847.77	1.15315e+06	1.10414
Train334	Negative	3904	1975	1975	0	0	0	0.000387667	2.54895	0.00918798	57	10.7304	1.49843	2.70746	0.201327	-1.95177	4.55431e+07	-145884	10.3544	0.000549645	11.5493	0.00192383	7.51904	1.43542e+06	8.10849e-07	4713.46	68.6313	69	0.131077	163.869	0.681803	-0.271693	0.870416	0.994646	0.414698	25.459	491.214	0.0810245	58786.6	28.3536	803.924	2272.91	399.045	0.197967	0.115941	0.961036	2272.91	1.18109e+06	1.13758
Train335	Negative	194	151	162	1	1	0	0.000480402	2.2943	0.0122902	57	12.5215	1.80805	3.0449	0.184542	0.832526	2.8997e+08	274850	14.0906	0.000576171	11.7941	0.00291701	7.78398	1.38853e+06	8.36576e-07	4606.09	67.8176	68	0.211323	143.878	0.687989	-0.279106	0.891366	0.997804	0.372562	23.6914	417.843	0.0670969	47053.9	41.8565	1751.97	4494.29	812.79	0.203765	0.124656	0.978082	4494.29	1.15368e+06	1.15229
Train336	Negative	3351	1429	1429	0	0	0	0.000202901	2.15502	0.00290798	57	14.4408	1.68826	2.60473	0.245022	-0.825453	1.3349e+08	-68235	12.3871	0.000724622	11.5159	0.00273325	7.34073	1.34447e+06	8.58218e-07	4475.55	66.8702	67	0.444816	122.519	0.617543	-0.194649	0.783777	0.99825	0.421464	21.9566	358.641	0.0971564	109634	31.5814	997.385	2665.94	596.706	0.186765	0.107679	0.977978	2665.94	1.12066e+06	1.126
Train337	Positive	2925	1040	1040	0	0	0	0.000514105	2.22171	0.00990188	57	10.793	1.45805	2.26576	0.2768	-2.07734	1.70181e+07	-86688.2	9.59096	0.000918936	10.8028	0.00363669	6.95895	1.32303e+06	8.63121e-07	4433.75	66.5702	67	0.36228	114.69	0.593734	-0.158673	0.712288	0.992757	0.442736	21.3139	339.176	0.114711	53604.7	23.4285	548.894	1544.34	364.506	0.178814	0.100663	0.947998	1544.34	1.10977e+06	1.12157
Train338	Positive	2831	902	902	0	0	0	0.000242129	3.18311	0.00387347	57	15.9979	1.30679	2.16368	0.339332	-1.6419	3.19536e+07	-20298.3	8.09942	0.00134661	10.4629	0.00432277	6.88535	1.46197e+06	8.26378e-07	4560.44	67.5145	68	0.336055	135.649	0.660388	-0.239145	0.807491	0.997478	0.398964	23.1882	413.06	0.0981529	51663.8	23.6316	558.453	1562.54	290.885	0.211678	0.127157	0.972481	1562.54	1.14231e+06	1.14853
Train339	Negative	2331	1783	1783	1	0	0	0.00065783	1.84717	0.0258924	57	5.15288	1.77029	3.12991	0.141739	-1.23982	8.80339e+07	-301584	14.1583	0.000280669	12.2741	0.00134086	7.96438	1.25817e+06	8.63017e-07	4529.71	67.2609	68	0.25765	134.322	0.767742	-0.254023	0.892226	0.99138	0.46661	22.8358	371.585	0.0757887	120829	38.1909	1458.54	4696.56	586.288	0.150015	0.0794241	0.942161	4696.56	1.13392e+06	1.1004
Train340	Negative	1310	1016	1016	1	0	0	0.00170277	1.28571	0.0506725	57	5.22646	2.48057	3.50684	0.114585	-1.22238	2.19308e+08	-542835	28.2408	0.00111534	9.89666	0.00457876	7.94398	1.30501e+06	8.15762e-07	4760.75	68.9425	70	1.45062	155.925	0.529227	-0.18033	0.826543	0.980023	0.450811	24.7137	448.225	0.0835875	21007.7	44.6261	1991.49	4891.95	1547.16	0.122388	0.0629173	0.919087	4891.95	1.19335e+06	1.09168
Train341	Positive	3918	1989	1989	0	0	0	0.00065923	1.29852	0.0265192	57	4.85958	2.02136	3.30934	0.126856	-1.02965	1.42691e+08	-345738	18.0825	0.000274093	12.1646	0.00118932	8.11381	1.25122e+06	8.61437e-07	4563.12	67.5006	68	1.13947	140.898	0.718101	-0.213902	0.868595	0.990938	0.454792	23.3623	390.033	0.0772977	155674	41.7476	1742.86	5503.21	872.66	0.137741	0.0711635	0.941537	5503.21	1.14229e+06	1.07828
Train342	Negative	3041	1112	1112	0	0	0	0.000530148	1.87476	0.0163753	57	7.40842	1.6521	2.70801	0.204447	-1.60039	4.09484e+07	-177446	12.1913	0.000507057	11.6282	0.00207913	7.49192	1.31162e+06	8.48934e-07	4559.96	67.501	68	0.560934	136.539	0.656446	-0.198902	0.806276	0.992233	0.451828	23.1911	397.797	0.0941119	121505	30.0979	905.885	2674.71	531.524	0.164674	0.089145	0.947595	2674.71	1.14169e+06	1.10159
Train343	Negative	595	588	588	1	0	0	0.000163524	2.5305	0.00349859	57	14.6378	1.31355	2.75184	0.187678	0.538179	6.97223e+07	68451	8.32262	0.000466818	11.701	0.00124996	7.6402	1.45769e+06	7.97236e-07	4791.9	69.1999	69	0.463687	176.687	0.784587	-0.329616	0.914042	0.999089	0.429518	26.4097	528.614	0.0794085	123234	28.5511	815.166	2658.9	285.066	0.200905	0.117856	0.983158	2658.9	1.20139e+06	1.14857
Train344	Negative	912	827	827	1	0	0	0.000151988	1.53732	0.00436849	57	35.7109	1.94996	3.24182	0.16779	4.54185	7150989976	7.46942e+06	17.503	0.000385442	12.5717	0.00136965	8.05165	1.32937e+06	8.54861e-07	4556.26	67.3491	67	1.35116	138.739	0.754078	-0.250834	0.888726	0.998837	0.412914	22.5078	399.181	0.0724062	1.15957e+06	72.3005	5227.37	14617.6	2143.85	0.170581	0.0962738	0.985876	14617.6	1.14238e+06	1.11387
Train345	Negative	88	38	81	1	1	0	0.000204891	1.81672	0.00584963	57	20.5556	1.74515	3.12326	0.162357	1.6919	5.60271e+08	646307	13.6714	0.000311137	12.673	0.00112816	7.9672	1.3094e+06	8.5649e-07	4536.59	67.2989	67	0.293905	132.579	0.738003	-0.246172	0.883149	0.998886	0.445984	22.619	369.443	0.0775898	637733	43.6283	1903.43	5666.6	827.816	0.159312	0.086161	0.981856	5666.6	1.13639e+06	1.10251
Train346	Negative	3093	358	1164	0	1	0	0.00411402	0.88262	0.188068	57	7.3029	2.67878	4.0066	0.0815916	1.49937	1953977058	3.04795e+06	31.6559	0.000333749	11.6844	0.00120977	8.64074	1.16251e+06	9.11511e-07	4332.83	65.6767	65	1.79865	101.824	0.717128	-0.230401	0.904408	0.9937	0.392696	19.0387	263.955	0.0589292	66301.9	70.9033	5027.28	14062.9	2365.29	0.125345	0.0639963	0.956619	14062.9	1.08477e+06	1.07851
Train347	Negative	2960	394	1031	0	1	0	0.000645175	1.73537	0.0235921	57	5.58249	2.17174	3.41343	0.125181	-0.551225	1.97317e+08	-302973	19.8952	0.000304491	12.2833	0.00220838	8.14556	1.24949e+06	8.82331e-07	4435.87	66.5391	67	0.678629	120.439	0.665569	-0.210832	0.861588	0.995926	0.405177	21.5251	326.136	0.0673371	82359	46.5502	2166.92	5968.88	1153.16	0.152098	0.0833448	0.964317	5968.88	1.11029e+06	1.08076
Train348	Negative	2563	1327	1327	1	0	0	0.000190471	1.81789	0.00447464	57	21.4335	1.83799	2.97009	0.206295	2.30429	9.14818e+08	1.29988e+06	14.4603	0.000673384	11.7937	0.00286248	7.74271	1.40761e+06	8.1764e-07	4698.08	68.4794	68	1.01853	161.219	0.719126	-0.232532	0.855324	0.998739	0.396891	24.9781	478.147	0.079235	292976	46.986	2207.68	6404.59	1022.17	0.18154	0.105306	0.98269	6404.59	1.17812e+06	1.13082
Train349	Negative	1172	1142	1142	1	0	0	0.000379973	2.18872	0.0105209	57	13.5447	1.62363	2.92951	0.171134	-0.24383	1.06385e+08	-51375.2	11.9582	0.000387609	11.9765	0.00168705	7.74905	1.3464e+06	8.41563e-07	4592.69	67.741	68	0.325798	142.5	0.714965	-0.273153	0.883655	0.998101	0.434187	23.677	410.531	0.082225	85200.9	31.3033	979.896	2882.12	448.583	0.180381	0.10155	0.975387	2882.12	1.15025e+06	1.11703
Train350	Negative	200	154	154	1	0	0	0.000379584	1.24941	0.0176009	57	9.9984	2.37002	3.75121	0.109657	1.76337	2309475118	3.5775e+06	24.2362	0.000260088	12.3389	0.00132714	8.47611	1.28891e+06	8.46022e-07	4647.34	68.0384	67	4.92681	155.392	0.767226	-0.244592	0.907389	0.995945	0.409585	23.9563	435.596	0.0605374	191591	68.2421	4656.98	14216.3	1908.58	0.142055	0.0753205	0.966422	14216.3	1.16535e+06	1.07992
Train351	Positive	3667	1738	1738	0	0	0	0.000109075	2.71381	0.0012898	57	31.3926	1.38093	2.53827	0.251212	1.87259	4.41397e+08	544383	8.74837	0.000876372	11.1891	0.0027463	7.34064	1.45738e+06	8.28638e-07	4568.63	67.5589	68	1.28755	138.012	0.774088	-0.310875	0.884749	0.999058	0.371442	23.2449	410.069	0.0759015	149687	33.5192	1123.53	3438.55	400.543	0.2261	0.141101	0.985649	3438.55	1.14468e+06	1.18586
Train352	Negative	3218	1289	1289	0	0	0	8.23407e-05	2.97985	0.000892972	57	130.858	1.17834	2.22869	0.306387	9.10004	4092103025	3.6123e+06	6.92851	0.00143331	10.6303	0.00487749	6.99476	1.43256e+06	8.80556e-07	4256.94	65.1946	65	1.13577	89.2508	0.846425	-0.245228	0.814607	0.999539	0.412037	18.3813	255.599	0.1008	267096	41.1374	1692.29	5378.01	411.524	0.200952	0.117554	0.989371	5378.01	1.06525e+06	1.14699
Train353	Negative	298	196	196	1	1	1	0.000242361	2.43759	0.00260224	57	12.8743	1.57697	2.32932	0.288542	-2.32028	3.64429e+07	-123580	10.9669	0.000985859	11.038	0.00361809	7.02044	1.39842e+06	8.44744e-07	4494.57	67.0227	67	0.567938	124.479	0.490678	-0.142537	0.68058	0.997634	0.431753	22.2242	376.044	0.115189	68000.2	25.3403	642.133	1544.25	501.804	0.18732	0.107597	0.974515	1544.25	1.12576e+06	1.1327
Train354	Negative	220	174	205	1	1	0	6.11364e-05	2.16664	0.00102551	57	88.8588	1.39373	2.7916	0.207542	6.4803	4867129549	3.91758e+06	9.2059	0.000599819	11.7843	0.00176079	7.67312	1.40866e+06	8.48191e-07	4488.79	66.9278	67	2.12914	126.026	0.811687	-0.303187	0.902667	0.999563	0.426618	21.8398	359.524	0.0816929	1.66118e+06	49.2423	2424.8	7782.54	771.064	0.191298	0.110527	0.990838	7782.54	1.12459e+06	1.13468
Train355	Negative	3275	1067	1346	0	1	0	0.00064984	1.565	0.0175256	57	8.04246	2.2775	3.17032	0.167919	-0.56226	1.85372e+08	-127814	22.2148	0.000476045	11.4595	0.00245485	7.77786	1.27601e+06	8.5535e-07	4573.86	67.5815	68	1.48006	139.709	0.482942	-0.160919	0.771214	0.994146	0.403576	23.4353	405.953	0.0860165	27300.9	40.9158	1674.11	3787.82	1302.99	0.156878	0.0870893	0.959708	3787.82	1.14594e+06	1.08879
Train356	Negative	1594	1182	1182	1	0	0	0.000799065	2.16028	0.0150692	57	26.5702	1.85319	2.72713	0.222479	1.71712	223722352	288299	15.352	0.000591551	11.4539	0.00244141	7.4011	1.32324e+06	8.4452e-07	4560.22	67.4977	68	0.0843872	135.111	0.452344	-0.194895	0.789728	0.998277	0.435258	23.1283	401.233	0.100389	25967.5	33.0251	1090.65	2268.73	835.331	0.176879	0.0982505	0.9799	2268.73	1.14275e+06	1.10605
Train357	Positive	1171	893	893	1	0	0	0.000439355	1.44343	0.0151472	57	7.33823	2.25113	3.50539	0.113979	0.0653378	4.05062e+08	306730	22.3803	0.000177123	12.9158	0.000845008	8.26393	1.2151e+06	8.82504e-07	4474.84	66.8279	67	0.886741	127.375	0.647563	-0.192999	0.851947	0.996161	0.436668	22.1215	345.612	0.0729471	171843	47.7611	2281.13	6601.56	1382.45	0.129891	0.0653442	0.964102	6601.56	1.12027e+06	1.07778
Train358	Negative	1753	848	848	1	0	0	0.000391505	2.06298	0.00675187	57	85.9456	1.70602	2.63185	0.243325	6.76901	4738854202	3.82041e+06	13.9119	0.000712973	11.1575	0.00237401	7.34591	1.38727e+06	8.42896e-07	4554.9	67.4137	67	0.38752	134.734	0.616331	-0.216923	0.808913	0.999299	0.41539	22.8264	403.275	0.0969186	50913.1	51.5831	2660.82	6076.46	1399.32	0.186015	0.106309	0.989759	6076.46	1.14107e+06	1.11521
Train359	Negative	485	485	485	1	0	0	0.000572685	1.00846	0.0479916	57	17.6841	2.44417	3.61367	0.110309	1.48346	2193401678	2.33489e+06	27.0093	0.000326262	11.7524	0.00123788	8.26128	1.29686e+06	8.18587e-07	4814.87	69.2808	69	20.8206	165.256	0.554687	-0.136301	0.789056	0.99681	0.399809	25.0792	472.46	0.0735938	463357	62.3647	3889.35	11651.2	3297.97	0.101205	0.047028	0.969256	11651.2	1.20717e+06	1.05211
Train360	Negative	2813	884	884	0	0	0	0.000509592	2.36552	0.00880044	57	57.1291	1.54103	2.54009	0.235111	2.96812	2.16222e+08	211968	10.9307	0.000625763	11.4797	0.00221339	7.27298	1.38508e+06	8.29432e-07	4618.12	67.9321	68	0.0490995	145.194	0.544276	-0.218489	0.807066	0.999561	0.423843	23.986	436.567	0.0948071	41759.2	29.1008	846.859	1963.92	552.086	0.193408	0.112229	0.989737	1963.92	1.15699e+06	1.13448
Train361	Negative	3952	2081	2081	0	0	0	0.00130803	1.51287	0.0396922	57	6.13913	1.8634	3.06402	0.154989	-1.50608	1.03239e+08	-360675	15.2361	0.000631449	10.9145	0.00309406	7.80104	1.3012e+06	8.44498e-07	4597.91	67.7667	68	0.889829	145.891	0.731808	-0.254831	0.885805	0.991627	0.451713	23.8564	414.532	0.0826861	28698.8	37.7741	1426.88	4374.88	645.776	0.153595	0.0810296	0.943369	4374.88	1.15115e+06	1.09393
Train362	Negative	264	255	263	1	1	0	0.00059693	1.25466	0.0178128	57	7.88385	2.50173	3.5084	0.143314	1.07931	7.60328e+08	1.3221e+06	27.2377	0.000445506	11.6156	0.00277008	8.10212	1.30154e+06	8.41533e-07	4637.04	67.9917	68	2.05887	150.407	0.62506	-0.188533	0.82008	0.994683	0.375482	23.9697	439.95	0.0772238	49237.1	60.3342	3640.22	9044.27	2069.77	0.161587	0.0906931	0.963572	9044.27	1.16213e+06	1.09018
Train363	Negative	3351	1422	1422	0	0	0	0.00471957	1.07652	0.0948207	57	3.36416	2.65706	3.55172	0.107412	-0.813203	1.7838e+08	-433545	31.6934	0.00134053	9.61269	0.00343249	7.93857	1.17709e+06	8.99883e-07	4379.53	66.1145	67	2.35654	90.3369	0.475432	-0.163931	0.815129	0.97153	0.388253	18.6367	231.26	0.0779776	6592.33	46.4654	2159.03	5607.8	1942.88	0.113068	0.0542523	0.901227	5607.8	1.09645e+06	1.04437
Train364	Negative	4164	2235	2235	0	0	0	0.000260252	1.7442	0.00701945	57	8.17273	1.91151	3.1313	0.154916	-1.08398	159109128	-193017	16.085	0.000300363	12.3042	0.00124622	7.91188	1.34985e+06	8.15711e-07	4766.15	68.9946	69	1.66968	176.73	0.675803	-0.227249	0.863897	0.996905	0.438365	26.3384	521.155	0.0791817	158911	38.709	1498.38	4206.63	811.364	0.164427	0.0904188	0.96995	4206.63	1.1945e+06	1.10475
Train365	Negative	1444	890	890	1	0	0	0.00353586	1.919	0.0472193	57	8.92254	1.90431	2.68798	0.20434	-2.10523	4.31569e+07	-186410	16.7857	0.00115622	9.91736	0.00462606	7.17182	1.18859e+06	8.99961e-07	4302.21	65.5658	66	0.50311	96.1183	0.484847	-0.131996	0.703064	0.984829	0.45155	19.4696	265.803	0.123332	11466.5	29.348	861.306	2131.64	725.587	0.14028	0.0727865	0.917152	2131.64	1.07691e+06	1.09654
Train366	Negative	424	400	400	1	0	1	0.00111673	1.91494	0.0192206	57	13.8163	2.11041	2.93963	0.18703	0.227016	282418131	284544	19.6307	0.000580907	11.1411	0.00450354	7.53003	1.27392e+06	8.65122e-07	4503.29	67.0604	67	0.448962	129.167	0.475347	-0.162104	0.760874	0.996575	0.396715	22.5395	377.435	0.0919644	15254.6	40.1172	1609.39	3525.86	1255.34	0.16521	0.092362	0.969773	3525.86	1.12783e+06	1.10493
Train367	Positive	3902	1973	1973	0	0	0	0.000409275	2.28673	0.0105764	57	7.6337	1.6764	2.88612	0.176259	-1.45817	5.75835e+07	-174528	12.7011	0.000476279	11.7156	0.001704	7.67746	1.33185e+06	8.64943e-07	4440.35	66.6057	67	0.377486	117.977	0.658856	-0.285595	0.890362	0.997375	0.385182	21.529	332.369	0.0735245	58289.3	32.1174	1031.52	2746.36	562.366	0.202962	0.121198	0.973937	2746.36	1.11138e+06	1.14598
Train368	Positive	3084	1572	1572	1	0	0	0.000304988	2.85656	0.00449293	57	14.0143	1.35862	2.18141	0.340609	-1.93804	4.20809e+07	-131129	8.30641	0.00160288	10.6066	0.00478713	6.88458	1.49632e+06	8.33181e-07	4504.47	67.0951	67	0.0766207	126.082	0.618871	-0.209031	0.772361	0.997648	0.40359	22.3359	381.548	0.102383	78754.4	26.1231	682.416	1803.15	391.861	0.205732	0.122405	0.975238	1803.15	1.12791e+06	1.14733
Train369	Negative	1550	1024	1024	1	0	0	0.00089767	1.42831	0.0226115	57	7.68183	2.29099	3.29495	0.152177	0.0809819	2.56719e+08	130693	22.7187	0.000433212	11.5277	0.00227747	7.9122	1.23697e+06	8.63425e-07	4527.32	67.2351	68	1.22192	131.345	0.584163	-0.185316	0.8127	0.993838	0.4213	22.6511	372.246	0.0841508	45785.6	41.696	1738.56	4311.04	1100.53	0.154267	0.0835742	0.956772	4311.04	1.13381e+06	1.0856
Train370	Negative	468	45	388	1	1	0	0.000989827	1.75431	0.0269634	57	6.30522	1.98608	3.01805	0.157983	-1.46562	5.56197e+07	-197237	18.4209	0.000640749	10.8061	0.0026616	7.67812	1.21744e+06	8.81313e-07	4440.4	66.6045	67	1.4009	118.91	0.508263	-0.185144	0.808728	0.988076	0.465124	21.642	332.357	0.0950638	25074.8	33.0189	1090.25	2772.87	884.256	0.143106	0.0744164	0.93551	2772.87	1.11128e+06	1.08938
Train371	Negative	281	161	161	1	0	0	0.000184237	2.87413	0.00259604	57	28.1214	1.45355	2.60346	0.240252	0.860149	1.6116e+08	76435.2	9.54316	0.00097006	11.2802	0.00359877	7.38897	1.52415e+06	8.25817e-07	4546.91	67.4052	68	0.173683	133.464	0.676556	-0.298781	0.877373	0.999156	0.357999	22.9462	394.179	0.0713829	68039.1	29.5041	870.494	2302.53	413.045	0.236136	0.151596	0.986619	2302.53	1.1386e+06	1.20399
Train372	Negative	2925	996	996	0	0	0	0.000361374	1.9232	0.00845196	57	5.69189	2.12214	3.131	0.163063	-1.33117	1.11896e+08	-345832	19.4459	0.000400697	12.2361	0.00219727	7.83467	1.29318e+06	8.69112e-07	4485.35	66.9289	68	0.275264	126.886	0.561783	-0.199711	0.824442	0.992164	0.386435	22.2939	360.322	0.0728376	77271.1	38.7953	1505.08	3774.74	1028.79	0.176554	0.102982	0.953738	3774.74	1.12235e+06	1.12541
Train373	Positive	2869	871	871	0	0	0	0.000299171	3.1034	0.00339374	57	17.7916	1.30621	1.91423	0.383039	-3.18925	2.25232e+07	-108702	7.91924	0.00179936	10.1949	0.0052063	6.56503	1.46085e+06	8.42726e-07	4453.42	66.7213	67	0.305802	116.78	0.486757	-0.113808	0.589036	0.994147	0.411196	21.5499	362.246	0.128459	40588.1	20.493	419.965	1044.63	331.152	0.1979	0.115278	0.957432	1044.63	1.1151e+06	1.13649
Train374	Positive	2824	895	895	0	0	0	0.000311989	2.77204	0.00672796	57	8.66999	1.41194	2.65808	0.214434	-0.866278	3.57532e+07	-73713.3	9.34073	0.000684062	11.4037	0.00255342	7.45836	1.39263e+06	8.52019e-07	4469.83	66.8349	67	0.131417	120.834	0.69724	-0.290531	0.879263	0.998111	0.423221	21.8222	346.775	0.0842088	59319.7	27.2602	743.12	2223.57	362.727	0.198172	0.115994	0.977021	2223.57	1.11902e+06	1.1455
Train375	Positive	3933	2004	2004	0	0	0	0.000226951	1.31788	0.0160141	57	19.2332	2.1356	3.23443	0.167084	2.76526	3483019965	4.82469e+06	19.8978	0.000422683	11.7978	0.00180652	7.99015	1.32545e+06	8.40529e-07	4642.38	68.0175	68	10.5239	161.38	0.769773	-0.246473	0.887423	0.997125	0.422318	24.4235	470.761	0.0778091	370872	63.9816	4093.64	14440.5	1843.9	0.152007	0.0813617	0.974383	14440.5	1.16336e+06	1.09553
Train376	Negative	609	448	567	1	1	0	0.00093859	1.61378	0.0315324	57	82.8202	2.2102	3.44898	0.121706	5.25377	9221870363	5.51416e+06	21.4176	0.000262282	12.3736	0.00141313	8.19373	1.25503e+06	8.74381e-07	4503.45	67.0077	67	0.217384	132.252	0.70498	-0.23425	0.884239	0.999056	0.435919	22.3789	366.004	0.0712997	71659.6	58.6544	3440.33	8855.22	1599.78	0.146683	0.0780434	0.98451	8855.22	1.12759e+06	1.08038
Train377	Positive	716	595	602	1	1	0	0.000246545	2.62487	0.00265684	57	13.1139	1.29907	2.18464	0.297324	-2.29122	2.05168e+07	-91573.7	8.01733	0.000953156	10.9549	0.00261841	6.9536	1.37829e+06	8.4995e-07	4477.15	66.8958	67	0.128247	121.202	0.595027	-0.159499	0.714458	0.996818	0.454371	21.9203	360.987	0.116625	108027	22.9674	527.501	1461.78	338.406	0.177141	0.0977174	0.965876	1461.78	1.12105e+06	1.11586
Test1	Positive	1174	1174	1174	0	0	0	0.000338689	3.13716	0.00408685	57	13.7296	1.34763	2.29161	0.279335	-2.65428	4.65129e+07	-195585	8.31938	0.00124946	10.6182	0.00482846	6.94669	1.41723e+06	8.34267e-07	4538.98	67.353	68	0.115062	132.718	0.658147	-0.166979	0.732712	0.995132	0.469253	22.9176	399.279	0.117899	28524.7	25.2994	640.057	1792.57	340.371	0.170724	0.0931906	0.955371	1792.57	1.13664e+06	1.10523
Test2	Positive	400	241	95	1	1	1	0.000219301	2.27436	0.0056965	57	11.643	1.43705	2.71547	0.203538	-0.742959	9.39443e+07	-153372	9.56986	0.000537227	11.7088	0.00212277	7.56548	1.32479e+06	8.66649e-07	4428.47	66.5176	67	0.266668	114.023	0.710765	-0.211458	0.826427	0.998637	0.487936	21.1208	318.775	0.103512	194096	31.3728	984.252	3086.46	484.159	0.151488	0.0778245	0.977179	3086.46	1.10886e+06	1.08908
Test3	Positive	1469	1469	1469	0	0	0	0.00038176	2.90238	0.00492391	57	25.2689	1.37206	2.22736	0.309557	0.721434	9.49241e+07	95931.5	8.63862	0.00161529	10.4664	0.00582314	6.88211	1.52448e+06	8.27139e-07	4500.42	67.0648	67	0.141011	124.514	0.581526	-0.200801	0.7491	0.998752	0.412992	22.2119	379.699	0.111463	37042.4	26.1142	681.95	1599.16	395.94	0.209211	0.124301	0.982677	1599.16	1.12723e+06	1.14798
Test4	Positive	264	264	264	0	0	0	0.00058832	2.79437	0.0114299	57	15.236	1.1468	2.19536	0.288697	-2.44954	1.66521e+07	-80845	6.80495	0.000942006	10.7523	0.00278993	6.99712	1.47505e+06	8.00541e-07	4738.79	68.8261	69	0.0913119	166.739	0.650517	-0.181443	0.750797	0.996618	0.488222	25.7436	516.792	0.126482	51404.4	20.7636	431.127	1330.57	248.735	0.167219	0.0886092	0.961351	1330.57	1.18771e+06	1.08907
Test5	Negative	1428	1428	1428	0	0	0	0.000418416	1.46016	0.0107711	57	11.2115	2.07088	3.14945	0.164167	-0.0193848	3.17186e+08	118103	18.5585	0.000327656	12.1238	0.00162517	7.91064	1.29552e+06	8.35779e-07	4670.15	68.2795	68	0.743756	157.27	0.574563	-0.112577	0.715069	0.997227	0.43589	24.7709	452.527	0.0971182	173596	45.3651	2058	5454.07	1449.36	0.110861	0.0519823	0.967257	5454.07	1.17019e+06	1.04825
Test6	Positive	1544	1544	1544	0	0	0	0.000376385	2.57478	0.00508861	57	19.2103	1.33952	2.17581	0.298442	-2.86226	2.85957e+07	-108506	8.5069	0.000882613	11.1035	0.00270956	6.92472	1.439e+06	8.07749e-07	4709.28	68.6087	69	0.0334124	161.323	0.502649	-0.0862698	0.578397	0.997308	0.496349	25.3285	498.767	0.138834	106343	22.9827	528.203	1405.36	436.16	0.140628	0.0702309	0.964773	1405.36	1.18038e+06	1.07488
Test7	Positive	1120	1120	1120	0	0	0	0.000352432	2.82633	0.00497371	58	50.3167	1.36339	2.32079	0.293957	4.72009	3.29894e+08	596638	8.58983	0.00141807	10.379	0.00518911	6.9996	1.47953e+06	8.26094e-07	4561.15	67.5061	67	0.538839	93.109	0.706724	-0.231475	0.807333	0.998611	0.415152	19.0582	265.715	0.105925	31294.9	32.0059	1024.38	2837.93	464.323	0.200234	0.116703	0.981385	2837.93	1.1432e+06	1.1294
Test8	Positive	1342	1342	687	0	0	1	0.000199262	1.58545	0.00637282	57	11.5632	1.7894	3.22656	0.135208	0.220232	3.12131e+08	247683	14.9741	0.000203949	12.8814	0.000671397	8.08524	1.31189e+06	8.30979e-07	4694.93	68.4686	69	1.60902	161.425	0.630865	-0.153101	0.795056	0.998243	0.460376	25.0735	461.103	0.0892948	707071	42.1365	1775.48	5618.43	1236.96	0.110351	0.0506643	0.973714	5618.43	1.17671e+06	1.05563
Test9	Positive	1170	1170	1170	0	0	0	0.000174438	1.92827	0.00395523	57	70.1752	1.52547	2.928	0.180167	6.5254	6118858737	5.58488e+06	11.924	0.000397801	11.9401	0.00173365	7.75338	1.3703e+06	8.16526e-07	4745.38	68.7969	69	1.79456	123.737	0.772437	-0.207177	0.838234	0.998952	0.488893	21.5167	350.645	0.101547	283938	56.3037	3170.1	9435.98	1193.23	0.136748	0.0678287	0.983675	9435.98	1.1898e+06	1.07298
Test10	Positive	256	256	256	1	0	0	0.000315516	2.25191	0.00465841	57	11.6706	1.59843	2.44502	0.25177	-2.35193	2.98348e+07	-132788	11.5614	0.000644377	11.4707	0.00232775	7.17809	1.3622e+06	8.37897e-07	4580.22	67.6586	68	0.157867	139.185	0.517648	-0.130875	0.683422	0.992648	0.474371	23.5033	417.326	0.119526	83299.7	25.2539	637.762	1617.96	490.592	0.157049	0.0826571	0.947856	1617.96	1.14726e+06	1.09216
Test11	Positive	1896	1362	1896	0	1	0	0.000486119	2.30696	0.0076786	57	11.2856	1.61449	2.54365	0.270804	-1.46747	6.84578e+07	-155610	11.437	0.000914309	11.0404	0.00387484	7.26303	1.45287e+06	8.16198e-07	4642.41	68.1082	68	0.200924	150.872	0.622976	-0.177974	0.770334	0.997438	0.457771	24.4155	452.341	0.104383	43759.3	30.4448	926.883	2412.33	532.325	0.163581	0.089161	0.970275	2412.33	1.16304e+06	1.10692
Test12	Negative	2954	2954	2954	0	0	0	0.000498595	2.85277	0.00852271	57	19.2483	1.3049	2.2332	0.267323	-1.78648	1.54683e+07	-33867.5	8.18239	0.000714697	11.1174	0.00229606	7.00946	1.45817e+06	7.93398e-07	4811.08	69.3506	69	0.0546981	155.282	0.527174	-0.13141	0.665605	0.996835	0.466518	24.864	480.47	0.12813	39752.9	19.5422	381.896	1038.32	290.353	0.171345	0.0934841	0.963625	1038.32	1.20604e+06	1.10101
Test13	Negative	505	70	505	1	1	0	0.00176398	1.81269	0.0288588	57	10.0313	1.82658	2.69812	0.187852	-1.69634	3.12437e+07	-77719.9	16.3568	0.000828982	10.4516	0.0039312	7.37565	1.28654e+06	8.34394e-07	4563.32	67.5354	68	0.198805	136.094	0.429429	-0.13425	0.677118	0.991656	0.52049	23.2633	411	0.142167	11690.3	23.8137	567.09	1320.62	522.477	0.150813	0.0775382	0.943109	1320.62	1.14401e+06	1.07657
Test14	Positive	1811	1811	1811	0	0	0	0.000415106	1.77034	0.00784555	57	9.16238	1.96577	2.85126	0.197063	-2.22753	1.31881e+08	-481919	16.7568	0.000401199	11.9058	0.00158487	7.63168	1.34776e+06	8.19686e-07	4733.29	68.7693	69	0.166495	167.761	0.532199	-0.132145	0.704028	0.991398	0.475964	25.7694	507.489	0.118148	43484.1	32.1634	1034.48	2559.53	753.095	0.140856	0.0712587	0.943815	2559.53	1.18608e+06	1.07607
Test15	Positive	4375	4375	4005	0	0	1	0.00148845	2.73884	0.0182174	57	11.6506	1.31142	1.96809	0.356344	-2.725	1.54593e+07	-92166.6	8.04892	0.00177995	9.87426	0.00641804	6.6	1.46917e+06	8.36288e-07	4496.87	67.0476	67	0.068259	84.0924	0.504461	-0.106263	0.594966	0.991946	0.471721	18.2724	242.921	0.141481	12650.4	19.0062	361.237	904.497	273.853	0.174374	0.0962019	0.941987	904.497	1.12621e+06	1.11979
Test16	Negative	2246	2246	2246	0	0	0	0.000554788	2.67904	0.0105331	57	14.4255	1.25481	2.24436	0.274079	-2.31929	15745531	-63308.4	7.79802	0.000762833	11.0802	0.00212096	7.07153	1.41079e+06	8.22686e-07	4629.26	68.0247	68	0.0457043	146.63	0.602895	-0.149432	0.708476	0.994996	0.490822	24.1361	446.232	0.129887	65716.5	21.7433	472.772	1335.78	305.311	0.162589	0.0863737	0.95139	1335.78	1.15992e+06	1.09343
Test17	Negative	4046	4046	4046	0	0	0	0.00157009	1.20646	0.0307037	57	6.05079	2.51187	3.12703	0.161159	-1.79673	1.35162e+08	-515277	28.509	0.000413467	11.6117	0.00198906	7.6905	1.29459e+06	8.36789e-07	4671.38	68.3066	69	1.12626	160.97	0.374941	-0.0871387	0.619676	0.983365	0.407778	25.2594	484.606	0.10272	12471.9	37.8191	1430.29	2909	1395.55	0.137201	0.0710593	0.925547	2909	1.17049e+06	1.05925
Test18	Negative	2387	177	2387	1	1	0	0.000271366	2.30649	0.00414368	57	113.123	1.52189	2.52853	0.230361	1.97467	223722477	65438.7	10.8692	0.000514632	11.6697	0.00148076	7.31929	1.34703e+06	8.37699e-07	4604.36	67.8338	68	0.0907508	143.264	0.593672	-0.169963	0.758455	0.999638	0.478804	23.8205	425.479	0.110564	91152.2	27.13	736.036	1909.95	457.976	0.158583	0.0831981	0.988435	1909.95	1.15364e+06	1.08947
Test19	Negative	3025	3025	3025	1	0	0	0.000403818	3.20784	0.00545794	57	20.7694	1.1862	2.09531	0.317877	-0.596996	1.56506e+07	1212.22	6.5992	0.00128359	10.6047	0.00407131	6.86446	1.57555e+06	7.87175e-07	4727.43	68.7476	69	0.0371396	163.268	0.629152	-0.204111	0.747127	0.999396	0.433843	25.5026	516.992	0.122046	41820.4	17.0004	289.014	852.727	162.368	0.204248	0.118957	0.984648	852.727	1.18499e+06	1.13927
Test20	Negative	3955	3955	3955	0	0	0	0.000768156	1.84328	0.0242749	60	5.10231	1.51853	2.5547	0.221704	-0.895104	1.84559e+07	-72453.7	11.2671	0.000527244	11.3992	0.0030541	7.37958	1.32501e+06	8.28233e-07	4639.81	68.1021	68	0.395524	124.536	0.60536	-0.138792	0.693321	0.992701	0.497934	22.2169	369.066	0.142668	75968.1	21.8518	477.499	1535.43	344.959	0.146752	0.0734829	0.939922	1535.43	1.1627e+06	1.08046
Test21	Negative	3069	3069	3069	1	0	0	0.000728078	1.65103	0.0171034	58	6.39888	2.24038	3.02795	0.173447	-1.78504	1.14715e+08	-409994	21.6487	0.000581791	11.0764	0.00330452	7.63356	1.28214e+06	8.3867e-07	4661.09	68.2353	69	1.57172	158.149	0.482902	-0.150623	0.754561	0.988434	0.428401	25.0012	469.205	0.0954436	22134.6	35.6647	1271.97	2964.73	1029.21	0.147306	0.0761939	0.940802	2964.73	1.16716e+06	1.07264
Test22	Negative	2763	2763	2763	0	0	0	0.000430112	3.0391	0.00559025	58	9.89425	1.15336	1.99192	0.31467	-0.116388	4.89008e+06	8877.16	6.46938	0.00110832	10.5827	0.00321965	6.79593	1.53611e+06	7.84007e-07	4775.09	69.0955	69	0.108897	123.766	0.498513	-0.118328	0.603261	0.995691	0.477305	22.2112	383.067	0.149794	32250.6	14.463	209.178	622.531	181.155	0.179836	0.098169	0.956446	622.531	1.197e+06	1.1144
Test23	Negative	760	760	760	1	0	0	0.000704386	2.64701	0.00829348	57	17.7252	1.4844	2.11682	0.314977	-2.96821	2.41299e+07	-104234	10.1675	0.00101383	10.7153	0.0035834	6.76447	1.38447e+06	8.30556e-07	4607.73	67.868	68	0.232873	121.319	0.451993	-0.0947265	0.568417	0.995597	0.471578	21.973	369.702	0.143186	23945.3	20.2468	409.935	981.128	337.224	0.173071	0.0951064	0.959318	981.128	1.15429e+06	1.10178
Test24	Negative	3991	3991	3991	0	0	0	0.000460545	3.1593	0.00496592	57	21.1462	1.28595	2.00372	0.358273	-3.54385	2.16896e+07	-96108.4	7.8352	0.00145264	10.3631	0.0042984	6.70319	1.54421e+06	7.99363e-07	4689.01	68.4662	69	0.0495286	157.461	0.51645	-0.123448	0.619481	0.99589	0.467275	25.05	501.413	0.144388	24198.9	18.3428	336.459	845.361	244.274	0.181325	0.0999143	0.95861	845.361	1.17501e+06	1.10746
Test25	Negative	3988	3988	3988	0	0	0	0.000874049	2.37302	0.0128288	58	13.2531	1.59958	2.36295	0.253049	-2.27133	2.58912e+07	-95919.8	11.5818	0.000724838	10.9896	0.00264755	7.08509	1.38929e+06	8.153e-07	4655.1	68.215	68	0.119223	152.028	0.462882	-0.111753	0.61484	0.994195	0.479233	24.6042	474.864	0.142819	15648.8	21.173	448.298	1082.87	375.85	0.164758	0.0870473	0.951303	1082.87	1.16658e+06	1.09001
Test26	Negative	1052	1052	1052	1	0	0	0.000234641	3.16371	0.00216521	57	95.0602	1.20793	1.9522	0.352614	5.22144	1.96525e+08	252213	7.49553	0.00158613	10.3266	0.0045578	6.62995	1.52201e+06	8.08783e-07	4637.04	68.0817	68	0.0483493	147.209	0.511775	-0.160434	0.685082	0.999589	0.445853	24.2051	462.795	0.130301	50491.9	21.7663	473.773	1080.81	321.784	0.192923	0.109517	0.989212	1080.81	1.16197e+06	1.12717
Test27	Negative	3794	3794	3794	0	0	0	0.000467252	2.93235	0.00933246	57	13.4577	1.32301	2.33631	0.265118	-2.21867	1.60601e+07	-68224.5	8.23124	0.000983355	10.9363	0.00350819	7.09462	1.51117e+06	7.97107e-07	4730.16	68.7629	69	0.0648491	165.623	0.623166	-0.190833	0.759533	0.9961	0.455258	25.6635	515.977	0.115203	39964.6	21.2433	451.276	1261.95	267.508	0.184958	0.103953	0.962073	1261.95	1.18531e+06	1.12058
Test28	Negative	3692	3692	3692	0	0	0	0.000751389	3.03083	0.0080535	57	15.3701	1.44386	2.23715	0.283923	-2.58629	1.71974e+07	-70475.7	9.35503	0.00113183	10.71	0.00477463	6.91502	1.47303e+06	8.14728e-07	4637.58	68.0896	68	0.106358	147.846	0.449261	-0.135823	0.633934	0.995083	0.432793	24.2792	469.761	0.137038	13239.1	18.487	341.768	773.775	272.137	0.201178	0.117514	0.958607	773.775	1.16193e+06	1.13192
Test29	Negative	3915	3915	3915	0	0	0	0.000487728	2.58428	0.00944692	57	13.8129	1.52182	2.40583	0.252228	-2.58755	2.94065e+07	-119761	10.5725	0.000694381	11.2556	0.00269598	7.16961	1.39384e+06	8.22958e-07	4630.75	68.033	68	0.0786052	148.117	0.565343	-0.153834	0.719854	0.993958	0.474321	24.2534	449.795	0.12371	34186.5	23.804	566.63	1484.4	386.644	0.166658	0.0893609	0.953299	1484.4	1.16044e+06	1.09586
Test30	Negative	3608	3608	3608	1	0	0	0.000638409	2.44081	0.0132053	57	14.2403	1.60756	2.57951	0.217292	-2.2017	3.85516e+07	-106759	12.0022	0.000518181	11.5914	0.00164457	7.32919	1.4394e+06	7.93416e-07	4836.33	69.5282	70	0.0355231	185.054	0.578513	-0.191541	0.774824	0.996975	0.45439	27.1306	577.004	0.109896	39849	23.0662	532.049	1417.05	354.713	0.178312	0.098855	0.967945	1417.05	1.21267e+06	1.10926
Test31	Negative	4149	4149	4149	0	0	0	0.000262423	2.08624	0.00357288	57	81.8866	1.6255	2.48017	0.275511	6.7362	2835540924	2.80505e+06	13.0387	0.000716291	11.2896	0.00233334	7.21783	1.4274e+06	7.91916e-07	4864.12	69.6823	70	0.177742	188.652	0.551489	-0.139783	0.708503	0.999317	0.480689	27.2385	588.331	0.123851	96049.3	46.5442	2166.36	4547.51	1286.18	0.149655	0.077252	0.988035	4547.51	1.21996e+06	1.08194
Test32	Negative	679	259	524	1	1	1	0.000539571	3.3916	0.00608572	57	486.567	1.0698	1.7043	0.408085	11.0985	4.36361e+08	300572	5.93036	0.00179378	9.95442	0.00458951	6.44014	1.61819e+06	7.79658e-07	4750.07	68.9093	69	0.0149942	167.744	0.405861	-0.122927	0.598738	0.999847	0.442098	25.8661	545.744	0.138352	29758.9	19.6281	385.263	831.371	337.024	0.196529	0.112308	0.993691	831.371	1.19069e+06	1.12494
Test33	Negative	3605	3605	3605	0	0	0	0.000995739	2.47165	0.0116265	57	18.1534	1.42468	2.0777	0.33291	-3.24211	3.40741e+07	-125537	9.95702	0.00126112	10.4186	0.00566718	6.76725	1.42087e+06	8.18257e-07	4665.73	68.2979	68	0.0818329	128.793	0.373263	-0.0730632	0.493395	0.994949	0.484288	22.6656	403.199	0.163696	15182.5	16.412	269.355	633.907	267.581	0.170542	0.0911157	0.954264	633.907	1.16923e+06	1.08916
Test34	Negative	745	745	745	0	0	0	0.00031435	4.35966	0.00237129	57	21.2974	0.96565	1.64371	0.414138	-2.48971	3.86592e+06	-17198	5.04205	0.00230327	9.74397	0.00640466	6.2813	1.6e+06	7.99126e-07	4622.67	67.9844	68	0.0773819	144.745	0.448846	-0.103857	0.542153	0.996706	0.426978	24.0361	469.624	0.139994	29313.1	13.5108	182.542	479.157	157.323	0.201831	0.116771	0.963257	479.157	1.15824e+06	1.1324
Test35	Positive	3072	3072	3072	0	0	0	0.000475609	2.67614	0.00597242	58	18.2854	1.40378	2.0328	0.3403	-2.92223	2.23706e+07	-92198.2	8.91277	0.00131044	10.3424	0.00469533	6.73411	1.47001e+06	8.32725e-07	4522.73	67.2372	67	0.738096	129.276	0.525904	-0.172807	0.70631	0.9943	0.396081	22.6705	398.343	0.112052	16936.2	21.5477	464.303	1133.22	319.566	0.223657	0.140138	0.959959	1133.22	1.13287e+06	1.15648
Test36	Negative	2903	2903	2903	0	0	0	0.000739464	3.44164	0.0101519	57	29.6631	1.0208	1.80473	0.378563	-3.66774	1.29604e+07	-46475	5.69139	0.0015409	10.1285	0.00441009	6.59129	1.49528e+06	8.13598e-07	4599.3	67.8116	68	0.0216996	140.072	0.544286	-0.136738	0.636157	0.99666	0.473003	23.632	440.98	0.14687	21548.9	14.4502	208.81	621.77	153.916	0.183688	0.101151	0.960297	621.77	1.15246e+06	1.11103
Test37	Positive	1958	1958	1958	1	0	0	9.97683e-05	2.32279	0.0015019	57	28.6036	1.44436	2.50931	0.250011	1.52686	3.2481e+08	379344	9.67305	0.000775587	11.4479	0.0022151	7.31918	1.452e+06	8.1675e-07	4661.17	68.2392	68	0.774407	153.596	0.661292	-0.199459	0.793383	0.999252	0.449209	24.5735	462.756	0.103888	905522	34.0672	1160.58	3368.23	655.912	0.174768	0.0966086	0.986197	3368.23	1.1681e+06	1.10949
Test38	Negative	3648	139	3648	0	1	0	0.000728557	2.78485	0.0110851	57	18.2387	1.44719	2.29189	0.264706	-2.50272	2.06657e+07	-62811.2	9.9413	0.000796376	10.9419	0.00275255	7.04181	1.46369e+06	8.00097e-07	4707.63	68.6009	69	0.0437947	161.088	0.417732	-0.106422	0.597961	0.995219	0.478384	25.3421	509.373	0.143953	17901.9	19.4649	378.882	890.34	340.825	0.171549	0.0933745	0.95645	890.34	1.17992e+06	1.10776
Test39	Negative	3764	3764	3764	0	0	0	0.00133403	2.71402	0.0165578	59	10.0477	1.57941	2.25278	0.286982	-1.41398	1.02144e+07	-34049.5	11.2453	0.000949547	10.6902	0.00494024	6.89717	1.42064e+06	8.07528e-07	4646.01	68.1457	68	0.0667753	152.14	0.492892	-0.101488	0.588048	0.992877	0.472837	24.6021	477.584	0.135331	9705.13	23.2139	538.883	1260.63	393.123	0.16922	0.0927974	0.94661	1260.63	1.16381e+06	1.09533
Test40	Negative	3938	3298	3938	1	1	0	0.000256898	2.70565	0.00295691	57	15.5241	1.51008	2.32527	0.269169	-2.62683	2.74391e+07	-94368.7	10.1543	0.000886709	11.0624	0.00409277	7.04537	1.47755e+06	8.04932e-07	4690.35	68.4707	69	0.731241	157.612	0.501798	-0.148142	0.690094	0.997533	0.433513	25.0399	490.028	0.122227	67555.4	22.922	525.419	1289.82	403.522	0.189962	0.109795	0.972875	1289.82	1.17574e+06	1.11677
Test41	Negative	2460	2460	2460	1	0	0	0.00037561	3.53667	0.0053088	57	18.5032	1.12748	2.09168	0.311514	-2.77044	1.39572e+07	-55376	6.35474	0.0012491	10.4512	0.00356038	6.88689	1.4961e+06	8.18339e-07	4568.87	67.5817	68	0.0236129	135.622	0.617602	-0.17716	0.732767	0.998065	0.481922	23.219	412.421	0.13006	34959.2	19.672	386.986	1096.9	226.358	0.175534	0.0951348	0.971724	1096.9	1.14489e+06	1.10524
Test42	Negative	3513	3513	3513	0	0	0	0.000382166	4.40586	0.00303172	57	15.8498	1.38939	2.09303	0.35848	-3.14031	3.65664e+07	-160314	9.1719	0.0026701	10.0288	0.0119903	6.72607	1.74404e+06	7.97535e-07	4566.54	67.5619	68	0.102559	136.863	0.529362	-0.21032	0.717325	0.995594	0.292439	23.3383	441.108	0.0854989	7104.06	21.9904	483.579	1011.36	296.507	0.249438	0.161514	0.967438	1011.36	1.14373e+06	1.19417
Test43	Negative	1414	1414	1414	1	0	0	0.00138642	1.68031	0.0275306	57	7.678	2.10894	3.01269	0.167206	-1.85645	7.92002e+07	-297763	19.7981	0.0003478	11.9618	0.00150577	7.67505	1.27467e+06	8.33048e-07	4710.43	68.5977	69	0.134511	166.622	0.47585	-0.113757	0.67603	0.990103	0.460159	25.6773	501.315	0.113204	39578.5	34.8563	1214.96	2824.88	983.333	0.133425	0.0670396	0.940043	2824.88	1.17982e+06	1.07624
Test44	Negative	680	680	680	1	0	0	0.000540822	3.09276	0.00876451	57	17.6745	1.14368	2.14954	0.290908	-1.07149	1.34365e+07	-24916.5	6.53766	0.00103744	10.7402	0.0029474	6.94045	1.4904e+06	8.08449e-07	4657.33	68.2344	68	0.0228215	151.485	0.619428	-0.195407	0.750227	0.998115	0.453148	24.5538	469.794	0.118606	33116.4	18.3879	338.114	977.692	197.541	0.19181	0.108415	0.973339	977.692	1.16709e+06	1.12649
Test45	Negative	3997	3997	3997	0	0	0	0.00110175	2.37913	0.0167764	58	12.5616	1.75363	2.55034	0.235457	-2.3634	3.54808e+07	-136847	13.6235	0.00102477	10.5346	0.0054902	7.12162	1.36116e+06	8.12921e-07	4721.37	68.6961	69	0.233246	165.4	0.485192	-0.145141	0.693099	0.994239	0.446769	25.6583	516.921	0.120445	11079.4	23.3294	544.263	1253.39	418.33	0.176004	0.0977618	0.954019	1253.39	1.18292e+06	1.11875
Test46	Negative	3836	3836	3836	0	0	0	0.00029427	3.28939	0.00376064	57	16.859	1.07701	1.97695	0.321201	-1.94402	5.90073e+06	-19957.4	5.86835	0.00121232	10.4381	0.00318038	6.74307	1.53678e+06	7.95628e-07	4707.28	68.6014	69	0.0966356	160.555	0.573235	-0.158735	0.684794	0.99826	0.455432	25.2969	509.187	0.131131	38808.4	16.3625	267.73	772.153	176.966	0.190816	0.107264	0.972409	772.153	1.17976e+06	1.11792
Test47	Negative	3949	3949	3949	0	0	0	0.00046234	2.70217	0.00672789	57	14.6373	1.37964	2.26747	0.277394	-2.25248	1.30561e+07	-60789.5	9.04961	0.000849745	11.0497	0.00328214	6.98624	1.46639e+06	7.92606e-07	4804.71	69.3025	70	0.290524	180.735	0.548108	-0.146624	0.691406	0.995358	0.449153	26.8233	571.548	0.115338	47328	21.3802	457.111	1208	325.281	0.176841	0.0981869	0.957792	1208	1.20406e+06	1.10735
Test48	Positive	2991	365	2991	0	1	0	0.00159529	0.734694	0.132464	57	5.51484	2.68757	3.51633	0.117906	-1.05706	3.18119e+08	-664414	32.0183	0.000344556	11.6706	0.0013372	8.18133	1.27864e+06	8.31019e-07	4738.27	68.7825	69	2.41535	171.398	0.36251	-0.0782333	0.613897	0.991549	0.426062	26.0193	508.76	0.107467	18203.7	43.0423	1852.64	4123.3	1923.76	0.112534	0.0544954	0.945424	4123.3	1.18702e+06	1.05794
Test49	Negative	2820	2820	2820	0	0	0	0.000579359	2.44818	0.00991279	57	11.5941	1.55097	2.52992	0.233375	-2.26635	3.16168e+07	-122212	11.2783	0.000668549	11.2519	0.00226461	7.26445	1.38466e+06	8.33502e-07	4594.39	67.7623	68	0.0861465	142.37	0.524822	-0.149555	0.719665	0.993383	0.484232	23.766	426.008	0.119304	37802.1	25.7279	661.925	1687.95	498.896	0.15908	0.0839936	0.950113	1687.95	1.15106e+06	1.08831
Test50	Negative	3891	3891	3891	0	0	0	0.000275262	3.41364	0.00275874	57	30.8555	1.04408	1.75271	0.373062	-3.55545	9.39291e+06	-34798.1	5.61169	0.00164383	10.0525	0.00496964	6.50439	1.5444e+06	8.04124e-07	4627.76	68.0211	68	0.138426	145.392	0.505372	-0.13554	0.620228	0.998756	0.44499	24.0824	465.045	0.142124	36551.9	14.4792	209.647	575.315	161.857	0.199853	0.114551	0.977987	575.315	1.15974e+06	1.13167
Test51	Negative	3618	3618	3618	0	0	0	0.000645771	4.502	0.00518629	58	22.4718	1.12158	1.61101	0.485646	-2.9109	6.39592e+06	-28382.8	5.9921	0.00341865	9.16949	0.0134722	6.25341	1.70231e+06	7.95013e-07	4564.45	67.5551	68	0.0842262	112.795	0.515379	-0.161472	0.612239	0.996641	0.330491	21.2116	365.562	0.117005	3921.67	13.1525	172.989	428.044	114.292	0.26284	0.172823	0.967882	428.044	1.14316e+06	1.21657
Test52	Negative	3179	3179	3179	1	0	0	0.000286993	3.307	0.00290502	57	22.5674	1.1723	1.93135	0.351256	-3.26571	1.13016e+07	-47688	6.72195	0.00153471	10.3609	0.00435007	6.63984	1.54623e+06	8.02921e-07	4648.23	68.1682	68	0.0576628	149.951	0.498461	-0.126729	0.62981	0.996982	0.459001	24.4448	472.594	0.133884	54624.8	17.9382	321.777	830.246	251.341	0.183958	0.102708	0.966441	830.246	1.16475e+06	1.11698
Test53	Negative	3494	3494	3494	0	0	0	0.000602442	3.00056	0.00759808	57	34.3831	1.25178	1.85067	0.356753	-4.24185	1.72755e+07	-61447.8	7.68454	0.00139261	10.3421	0.00438953	6.52956	1.54391e+06	7.67279e-07	4922.35	70.1521	70	0.0570355	202.358	0.416849	-0.097477	0.553441	0.996955	0.445058	28.4249	668.805	0.141622	28145.7	15.6294	244.277	595.131	223.002	0.186715	0.104532	0.96378	595.131	1.23428e+06	1.11536
Test54	Negative	235	235	235	1	0	0	0.000727462	2.38071	0.0133852	59	6.94084	1.21535	1.99926	0.299752	-0.159954	2.46722e+06	2890.28	7.50183	0.000970293	10.4573	0.00381679	6.77974	1.38914e+06	8.33478e-07	4540.24	67.3728	67	0.245134	55.7596	0.472992	-0.0980123	0.57618	0.989122	0.483771	14.8656	147.883	0.149968	28754.7	16.5735	274.681	774.967	255.771	0.160734	0.083908	0.933116	774.967	1.13746e+06	1.07768
Test55	Negative	3391	3391	3391	0	0	0	0.00133576	2.78736	0.0140114	61	6.58676	1.1958	1.82878	0.374119	-0.520005	2.19497e+06	-3667.97	6.91698	0.00154549	10.071	0.00763571	6.53062	1.47071e+06	8.20931e-07	4538.03	67.3582	67	0.139057	108.537	0.415273	-0.0838383	0.519208	0.995247	0.481018	20.8039	334.027	0.159824	11091.4	14.3898	207.067	538.665	203.192	0.175616	0.0953147	0.951454	538.665	1.13685e+06	1.09955
Test56	Positive	1968	1968	1383	1	0	1	0.000408719	3.49096	0.00415349	57	25.252	1.19393	1.88201	0.373826	-3.96246	1.90971e+07	-89073.3	7.09707	0.00169374	10.2324	0.00530816	6.54518	1.56902e+06	7.94306e-07	4703.09	68.568	69	0.0124058	160.697	0.509282	-0.131144	0.628308	0.995697	0.422536	25.3067	515.985	0.121598	23554.4	19.2857	371.94	872.415	265.238	0.198291	0.114942	0.960816	872.415	1.17844e+06	1.13164
Test57	Negative	3761	3538	3710	0	1	1	0.000906858	2.13122	0.0202774	61	3.0436	1.4833	2.75253	0.174686	-0.254265	1.48008e+07	-25895.4	11.0499	0.000421715	11.6108	0.0019161	7.56259	1.34092e+06	8.259e-07	4641.85	68.1091	68	0.178841	70.0556	0.753774	-0.224485	0.842105	0.991862	0.47149	16.4912	175.58	0.0996842	30301.8	27.5261	757.689	2473.21	325.233	0.154517	0.0808547	0.93727	2473.21	1.163e+06	1.08837
Test58	Negative	2145	2145	2145	1	0	0	0.000311976	2.41846	0.00616222	57	11.2631	1.54398	2.62602	0.210538	-2.16334	3.82038e+07	-150988	11.0149	0.0005053	11.7474	0.00168649	7.42799	1.40061e+06	8.09963e-07	4750.6	68.9023	69	0.327065	171.215	0.637544	-0.194235	0.799938	0.997266	0.462011	26.0418	517.012	0.101245	108654	27.8162	773.743	2179.17	456.966	0.164146	0.0886648	0.967802	2179.17	1.19044e+06	1.09678
Test59	Positive	3626	3626	3626	0	0	0	0.00148781	1.85061	0.0237005	57	13.0246	1.91665	2.63091	0.21861	-2.67355	7.13971e+07	-250835	17.2075	0.000487023	11.4518	0.00199512	7.32282	1.34035e+06	8.16468e-07	4725.05	68.7231	69	0.161283	165.118	0.39692	-0.0848285	0.56243	0.993288	0.499487	25.6455	515.567	0.146709	19842.4	23.3688	546.099	1227.33	500.659	0.146495	0.0737813	0.946874	1227.33	1.1842e+06	1.0719
Test60	Negative	1768	1768	1768	0	0	0	0.000431019	1.6809	0.0107584	57	6.7566	1.79206	2.94013	0.168001	-1.19091	5.21141e+07	-145359	14.5936	0.000305166	12.2175	0.00127871	7.73226	1.30998e+06	8.2642e-07	4710.88	68.6039	69	0.467834	164.646	0.543559	-0.120002	0.709869	0.990075	0.460671	25.5007	485.037	0.10159	121442	33.2473	1105.39	2987.14	850.608	0.122853	0.0586528	0.935212	2987.14	1.18045e+06	1.06059
Test61	Positive	3721	3721	3721	0	0	0	0.00097826	2.77172	0.0139179	57	14.5831	1.55852	2.4558	0.224936	-2.2191	3.37692e+07	-110734	10.983	0.000725688	10.8856	0.00275393	7.18843	1.41931e+06	8.07786e-07	4713.66	68.6451	69	0.12323	136.52	0.483686	-0.107246	0.610185	0.99489	0.48787	23.3141	418.96	0.139714	14708.9	19.1297	365.947	951.589	304.206	0.166274	0.090257	0.950613	951.589	1.18164e+06	1.11059
Test62	Negative	364	364	364	1	0	0	0.000582856	1.71101	0.0201946	57	46.5947	1.903	3.18634	0.154952	4.84857	2606102982	2.93359e+06	17.3334	0.000254301	12.534	0.000946458	7.96532	1.38892e+06	7.83865e-07	4991.53	70.5854	70	0.198128	216.71	0.649931	-0.188168	0.832556	0.999246	0.476474	29.137	653.242	0.0905465	202534	48.5637	2358.44	5797.15	1204.69	0.126893	0.0617858	0.984746	5797.15	1.25224e+06	1.07014
Test63	Positive	2792	2792	2792	1	0	0	0.000289087	2.03525	0.00727169	57	7.96554	1.72304	2.91746	0.178231	-1.44834	7.09595e+07	-210157	13.1433	0.000396819	12.0062	0.00156919	7.69702	1.36675e+06	8.13963e-07	4748.1	68.875	69	0.503732	170.534	0.608924	-0.154637	0.764791	0.994783	0.470803	25.9455	507.72	0.10193	113946	33.1979	1102.1	3030.78	718.754	0.139101	0.0706709	0.955085	3030.78	1.18987e+06	1.07787
Test64	Negative	2592	2592	2592	0	0	0	0.000550648	2.47874	0.0138945	57	10.1973	1.57825	2.74028	0.195596	-1.83642	5.07937e+07	-172185	11.2741	0.000482365	11.7214	0.00179841	7.53426	1.4009e+06	8.13192e-07	4728.35	68.737	69	0.0625163	167.098	0.649457	-0.219812	0.828354	0.997814	0.461727	25.7065	501.122	0.0952215	43764.5	29.9701	898.207	2423.29	482.819	0.167917	0.0914775	0.972821	2423.29	1.18463e+06	1.10286
Test65	Negative	2145	2145	2145	0	0	0	0.000417237	2.36762	0.00633197	57	16.9795	1.49772	2.23239	0.293733	-2.7821	1.86563e+07	-73972	10.3355	0.000802164	11.1963	0.00288877	6.96837	1.39298e+06	8.19347e-07	4668	68.3089	68	0.392535	154.239	0.454804	-0.118547	0.638364	0.995876	0.461919	24.7796	478.445	0.132205	97014.5	21.5293	463.509	1158.08	410.379	0.170201	0.0926448	0.962173	1158.08	1.16963e+06	1.10199
Test66	Negative	300	300	264	1	0	1	0.000287271	1.87956	0.00702439	57	8.7452	1.74711	2.9407	0.173333	-1.46211	7.35413e+07	-186963	13.8717	0.000303438	12.5417	0.00100939	7.76871	1.32638e+06	8.32524e-07	4672.09	68.3213	69	0.0529278	155.358	0.605521	-0.155645	0.772621	0.99799	0.483937	24.7456	451.862	0.102396	232777	32.9286	1084.3	3064.95	725.974	0.131398	0.0643117	0.971537	3064.95	1.17078e+06	1.07035
Test67	Negative	3636	3636	3636	0	0	0	0.000292719	2.59383	0.00528715	57	13.1832	1.48515	2.50081	0.229672	-1.42005	3.10299e+07	-23985.8	10.1382	0.000521828	11.6375	0.00159754	7.29129	1.40486e+06	8.09391e-07	4742.04	68.8451	69	0.129241	168.435	0.636423	-0.199167	0.793401	0.998702	0.449585	25.8529	512.729	0.104722	53558.8	24.4196	596.316	1732.34	353.658	0.176762	0.0982926	0.977928	1732.34	1.18866e+06	1.10974
Test68	Negative	2268	2268	2268	0	0	0	0.000303479	2.58186	0.00386364	57	116.337	1.37333	2.2794	0.288616	7.2874	1119435593	1.16861e+06	9.46582	0.00096485	10.9541	0.00306873	7.02633	1.44874e+06	8.14822e-07	4657.37	68.2101	68	0.11989	150.914	0.534601	-0.150404	0.697688	0.999468	0.471796	24.4255	466.289	0.128206	75283.5	34.79	1210.34	2611.72	790.237	0.171206	0.0930046	0.989387	2611.72	1.16715e+06	1.10566
Test69	Negative	3588	3588	3588	0	0	0	0.000449985	2.65651	0.00806487	57	162.593	1.35844	2.46785	0.245317	10.226	4349506657	3.48356e+06	9.45871	0.00079226	11.1608	0.00247173	7.24441	1.44167e+06	8.17675e-07	4649.84	68.1393	68	0.140791	150.634	0.63069	-0.192776	0.78765	0.99957	0.485281	24.2936	452.802	0.111999	77929.6	41.8691	1753.02	4075.56	890.46	0.160225	0.0843546	0.990438	4075.56	1.16527e+06	1.08946
Test70	Negative	1417	1417	1062	1	0	1	0.000624095	2.49644	0.0083836	57	15.3474	1.54715	2.35249	0.281999	-2.93016	3.96351e+07	-166929	10.8535	0.000863607	11.1226	0.00273684	7.04932	1.45314e+06	8.00383e-07	4765.62	69.0138	69	0.0407454	174.094	0.518102	-0.137992	0.682	0.992955	0.451022	26.309	545.829	0.116043	30507.5	26.0311	677.62	1561.09	480.001	0.173816	0.0958586	0.952348	1561.09	1.19436e+06	1.10954
Test71	Negative	3590	303	3590	0	1	0	0.000535521	1.88613	0.0181079	57	7.76176	2.06094	2.79485	0.21236	-1.94113	6.66018e+07	-271997	18.3857	0.000817021	10.7291	0.00455451	7.42763	1.28959e+06	8.54499e-07	4505.89	67.0952	68	1.51658	128.752	0.412812	-0.100117	0.634691	0.988157	0.465653	22.5755	377.645	0.114504	22796.6	32.4027	1049.94	2328.77	942.276	0.141984	0.0731928	0.937363	2328.77	1.12791e+06	1.07464
Test72	Negative	53	53	53	0	0	0	0.000270654	2.54217	0.00324089	57	15.2318	1.45723	2.30446	0.279225	-2.61956	2.88147e+07	-115406	9.85642	0.000777914	11.12	0.00240465	7.04548	1.3799e+06	8.22445e-07	4665.03	68.286	68	0.0807963	153.621	0.50447	-0.119839	0.648939	0.997696	0.49056	24.7177	472.561	0.133581	50065.1	22.5538	508.676	1306.17	403.278	0.156489	0.0815543	0.970206	1306.17	1.16927e+06	1.09092
Test73	Negative	3420	3420	3420	0	0	0	0.000398444	3.1721	0.00455835	57	23.3036	1.23899	1.90397	0.354177	-3.57696	1.23017e+07	-54864.5	7.21674	0.00155869	10.3451	0.00433098	6.57327	1.5177e+06	8.07459e-07	4645.45	68.1478	68	0.0244908	149.258	0.431783	-0.0891091	0.54773	0.996643	0.486572	24.395	471.25	0.152549	49651.7	17.849	318.589	772.754	280.519	0.169842	0.0913663	0.962723	772.754	1.16403e+06	1.09888
Test74	Positive	316	225	237	1	1	1	0.000260213	2.90331	0.00310911	57	20.9875	1.24637	2.14527	0.305121	-2.81894	3.96456e+07	-133861	7.36565	0.00116269	10.7012	0.00349015	6.91332	1.52633e+06	7.90666e-07	4764.55	69.0094	69	0.0614259	171.655	0.612653	-0.152338	0.705734	0.997898	0.473153	26.1152	535.902	0.125901	68679.3	23.6424	558.965	1527.52	332.097	0.167867	0.0901027	0.971624	1527.52	1.19437e+06	1.10434
Test75	Negative	3143	3143	3143	0	0	0	0.000225336	3.03933	0.00293287	57	12.4296	1.46933	2.34428	0.281736	-1.92842	3.5256e+07	-119078	9.57612	0.00151642	10.4075	0.00684556	6.96323	1.49304e+06	8.37816e-07	4477.8	66.8975	67	0.100794	121.989	0.559662	-0.162705	0.713991	0.995514	0.438607	21.9946	367.519	0.115592	13980.2	25.2279	636.448	1512.23	403.369	0.188365	0.107696	0.963829	1512.23	1.1214e+06	1.12089
Test76	Negative	454	454	454	1	0	0	0.000300809	2.76529	0.00298265	57	16.2658	1.46217	2.12987	0.332797	-3.04392	2.62948e+07	-112564	9.6263	0.00114789	10.8367	0.00358692	6.81958	1.43015e+06	8.30747e-07	4553.9	67.4662	68	0.278838	134.49	0.438595	-0.0833959	0.551996	0.997539	0.477611	23.127	411.43	0.14044	92719.7	23.4626	550.494	1275.32	472.11	0.158314	0.083341	0.970111	1275.32	1.1408e+06	1.08848
Test77	Negative	3395	3395	3395	0	0	0	0.000850201	2.21185	0.0114415	57	14.2068	1.77441	2.47121	0.248386	-2.48299	3.10186e+07	-102419	14.3559	0.000579716	11.3066	0.00217713	7.15269	1.34721e+06	8.15392e-07	4730.54	68.7636	69	0.44654	141.872	0.381909	-0.0894466	0.573617	0.994995	0.47796	23.7667	434.374	0.145063	23682.5	22.7198	516.191	1172.63	505.841	0.153703	0.0798747	0.956241	1172.63	1.18548e+06	1.07654
Test78	Negative	3487	3487	3487	0	0	0	0.000306321	3.14376	0.00353392	57	18.7104	1.21832	2.05928	0.33747	-2.98648	2.07966e+07	-77061.9	7.18023	0.00129417	10.6128	0.003826	6.82982	1.48082e+06	8.20937e-07	4580.83	67.6679	68	0.0228034	138.329	0.552542	-0.147986	0.691019	0.997	0.470686	23.451	423.031	0.127837	60574.3	21.5952	466.353	1184.39	316.126	0.173595	0.0942052	0.966303	1184.39	1.14763e+06	1.1049
Test79	Negative	3398	3398	3398	0	0	0	0.000232162	2.23313	0.00379462	57	13.0638	1.61676	2.60777	0.224021	-2.39652	8.2366e+07	-282479	11.7864	0.00055732	11.7969	0.0016701	7.39765	1.42919e+06	8.03826e-07	4780.89	69.1154	69	0.0999194	177.162	0.593121	-0.163214	0.759979	0.997359	0.464349	26.4772	538.271	0.105188	164660	31.5629	996.217	2596.49	636.985	0.156284	0.0828191	0.97	2596.49	1.19807e+06	1.09253
Test80	Positive	3389	3389	3389	0	0	0	0.000953542	2.39159	0.0175349	57	13.4227	1.47939	2.46909	0.234004	-2.32617	2.69176e+07	-100753	10.2694	0.000581425	11.3946	0.00231637	7.21764	1.39411e+06	8.14475e-07	4706.72	68.5866	69	0.11211	161.888	0.596119	-0.154101	0.731295	0.994344	0.481021	25.3464	491.77	0.116114	52560.7	25.533	651.932	1728.37	407.755	0.157478	0.0833583	0.951278	1728.37	1.17958e+06	1.09512
Test81	Negative	674	674	674	1	0	0	0.000324466	2.8163	0.0049214	57	15.0334	1.41499	2.34043	0.255686	-2.88369	4.12761e+07	-174071	9.21609	0.000742357	11.1653	0.00249781	7.13712	1.44072e+06	8.18472e-07	4637.78	68.0793	68	0.091047	149.677	0.603556	-0.169104	0.755359	0.993782	0.470269	24.3486	448.515	0.109628	63212.9	27.3065	745.645	1961.31	454.791	0.16357	0.0880291	0.951622	1961.31	1.16199e+06	1.09717
Test82	Positive	280	280	142	1	0	1	0.000802056	2.58914	0.0125705	57	21.3624	1.30823	2.00753	0.324293	-3.3485	1.80444e+07	-82292.9	8.31117	0.000968169	10.6375	0.00339353	6.75816	1.3811e+06	8.29576e-07	4594.95	67.7739	68	0.0724184	140.451	0.46783	-0.0927918	0.574207	0.994303	0.496618	23.6451	432.967	0.149992	35263.4	20.2097	408.433	1059.86	359.355	0.154661	0.0797899	0.947957	1059.86	1.15129e+06	1.09101
Test83	Negative	3059	3059	3059	0	0	0	0.000403811	2.91029	0.00627038	57	20.4849	1.21593	2.19955	0.276007	-1.09362	1.71854e+07	-13102.7	7.32419	0.000817113	10.9926	0.00243604	6.99259	1.46734e+06	8.00993e-07	4740.9	68.8431	69	0.0291976	166.855	0.608623	-0.183096	0.743542	0.999411	0.463931	25.771	520.43	0.120263	56532.6	19.2273	369.69	1068.83	227.121	0.182752	0.101326	0.984807	1068.83	1.18831e+06	1.1129
Test84	Positive	2237	2237	1848	0	0	1	9.22261e-05	1.9714	0.00181882	57	46.5039	1.47647	2.48977	0.250434	2.99736	565975020	751019	10.0681	0.000692832	11.4964	0.00197264	7.29892	1.45837e+06	7.92523e-07	4832.02	69.4788	69	3.0054	186.371	0.618212	-0.16985	0.755126	0.999386	0.463775	27.0971	578.272	0.113319	1.31946e+06	34.4861	1189.29	3732.93	849.384	0.164828	0.0885863	0.988083	3732.93	1.21152e+06	1.10072
Test85	Negative	3366	3366	3366	0	0	0	0.000512195	1.8959	0.0121386	57	7.46106	2.00792	3.1317	0.158683	-1.24957	1.08885e+08	-160533	17.7486	0.000322878	12.1988	0.00175389	7.85739	1.31307e+06	8.27851e-07	4719.72	68.6614	69	0.458681	166.49	0.612558	-0.172713	0.804212	0.995097	0.462322	25.596	487.784	0.0963261	64746.9	36.9565	1365.78	3675.74	869.116	0.140504	0.0723043	0.958888	3675.74	1.1829e+06	1.07456
Test86	Negative	3251	3251	3251	0	0	0	0.00065418	2.68598	0.0110217	57	12.872	1.5137	2.41909	0.252302	-2.26526	2.51518e+07	-91902.3	10.4805	0.000709633	11.3087	0.0021046	7.14819	1.37745e+06	8.4174e-07	4540.11	67.3647	68	0.0237395	132.343	0.595102	-0.175256	0.747254	0.998117	0.463522	22.9214	396.223	0.116198	31244	22.8457	521.928	1347.61	320.619	0.178175	0.0987354	0.973537	1347.61	1.1371e+06	1.1079
Test87	Negative	1669	1669	1669	0	0	0	0.00120164	2.23597	0.0178986	57	12.0985	1.86949	2.57699	0.23079	-2.63058	5.82516e+07	-230772	15.8013	0.000774805	10.7692	0.00377537	7.22627	1.3742e+06	8.30096e-07	4582.14	67.6727	68	0.187157	140.751	0.368883	-0.097582	0.600875	0.990465	0.468091	23.6694	431.396	0.138311	10989.7	25.2989	640.032	1318.11	609.914	0.16177	0.0876466	0.943631	1318.11	1.14779e+06	1.0926
Test88	Negative	2565	2565	2565	0	0	0	0.00211158	0.98653	0.0719722	58	6.19754	1.93463	3.01384	0.150127	-1.00506	3.58201e+07	-51521.2	17.8915	0.000387136	11.5518	0.00147773	7.75637	1.31792e+06	8.0819e-07	4799.37	69.2549	69	0.791704	153.077	0.593306	-0.141513	0.742437	0.992828	0.474055	24.6034	449.151	0.114702	86583.7	27.8823	777.42	2352.98	578.439	0.131569	0.0640816	0.943841	2352.98	1.20285e+06	1.05843
Test89	Negative	3107	3107	3107	0	0	0	0.000960655	2.6003	0.0190308	59	6.47472	1.42491	2.34964	0.235679	-0.907756	6.74109e+06	-18156.5	9.27891	0.000603396	11.1919	0.00207662	7.13956	1.41603e+06	8.0579e-07	4704.29	68.5757	69	0.0854597	136.746	0.530266	-0.120517	0.650744	0.993986	0.492497	23.3198	414.293	0.13614	36590.6	20.2041	408.204	1130.77	325.506	0.153896	0.0797504	0.946279	1130.77	1.17867e+06	1.09291
Test90	Negative	3030	3030	3030	0	0	0	0.000303805	2.70016	0.00313771	57	20.5206	1.42659	2.18593	0.304821	-3.34093	3.50089e+07	-131654	9.43762	0.000976625	11.0059	0.00294842	6.89474	1.48692e+06	7.80791e-07	4886.41	69.8874	70	0.0406558	195.662	0.460781	-0.101887	0.601673	0.995206	0.480716	27.9195	626.652	0.136761	65724.7	23.155	536.155	1249.13	438.619	0.161252	0.0853456	0.958249	1249.13	1.22498e+06	1.09222
Test91	Negative	1755	1755	1755	0	0	0	0.000367907	3.25417	0.00339341	57	21.7543	1.24642	1.95855	0.350698	-3.27356	1.50744e+07	-65531.3	7.59882	0.00149434	10.4455	0.00454323	6.61845	1.47124e+06	8.17873e-07	4607.62	67.8689	68	0.0695905	142.883	0.475204	-0.103703	0.577841	0.995376	0.45161	23.8601	450.702	0.138338	49297.3	18.7814	352.742	861.838	284.584	0.181926	0.101272	0.957399	861.838	1.15427e+06	1.10682
Test92	Positive	3319	282	3319	0	1	0	0.00290985	2.06375	0.044213	57	17.1493	1.65523	2.42904	0.226517	-2.72357	3.42258e+07	-114261	12.9856	0.000712872	10.7656	0.00282413	7.10783	1.36624e+06	8.01388e-07	4769.53	69.0534	69	0.134879	83.2667	0.450039	-0.105802	0.585234	0.991353	0.484075	18.1997	241.281	0.159528	11769.5	16.8073	282.485	737.516	254.021	0.166701	0.0882643	0.94061	737.516	1.19615e+06	1.09139
Test93	Negative	3290	3290	3290	0	0	0	0.00056502	2.89687	0.00859151	57	20.2092	1.28625	2.09184	0.309847	-3.12896	1.82182e+07	-74365.2	7.95576	0.00102168	10.7748	0.00300115	6.84466	1.44153e+06	8.15433e-07	4650	68.1798	68	0.0721411	149.913	0.504917	-0.126311	0.641611	0.995262	0.473495	24.4342	467.558	0.140512	52832.9	19.2673	371.228	973.638	291.581	0.175353	0.0962274	0.955715	973.638	1.16523e+06	1.10663
Test94	Negative	3193	3193	3193	0	0	0	0.000979785	1.91248	0.022656	58	7.65529	1.72474	2.7658	0.192327	-1.37612	3.28157e+07	-99370.5	13.3635	0.000509731	11.4309	0.00267074	7.52374	1.33755e+06	8.2359e-07	4658.29	68.2309	68	1.51391	153.695	0.609942	-0.181614	0.77867	0.992864	0.468995	24.6713	458.573	0.109039	36291.5	26.5354	704.125	2030.17	456.579	0.155414	0.0811859	0.94675	2030.17	1.16707e+06	1.07947
Test95	Negative	2755	2755	2755	0	0	0	0.000700285	2.29444	0.018295	58	8.41719	1.57183	2.55806	0.229696	-1.3189	2.06113e+07	-27297.9	10.7029	0.000690793	11.2157	0.00298667	7.33203	1.41088e+06	8.21985e-07	4642.61	68.1186	68	0.282696	126.902	0.608284	-0.19004	0.789317	0.995034	0.457752	22.4134	369.57	0.114209	42486.6	24.6256	606.422	1723.65	399.692	0.169814	0.092453	0.957885	1723.65	1.1633e+06	1.09471
Test96	Negative	3275	3275	3275	0	0	0	0.000579027	2.64589	0.00800711	57	20.5485	1.32151	2.08792	0.298031	-2.55911	1.13786e+07	-37454.1	8.63976	0.000809968	10.8768	0.00245331	6.81191	1.4135e+06	7.99984e-07	4775.52	69.0945	69	0.198367	172.886	0.426523	-0.0752267	0.532518	0.994881	0.50577	26.2539	545.649	0.14814	39510	18.8299	354.566	931.01	348.395	0.14563	0.0735976	0.950658	931.01	1.19748e+06	1.08123
Test97	Negative	3277	3277	3277	0	0	0	0.00155922	2.36451	0.021408	57	14.5807	1.58146	2.32179	0.273419	-2.26331	2.62376e+07	-68446.5	11.337	0.000867819	10.9429	0.00387252	7.00576	1.46002e+06	7.91139e-07	4807.43	69.3263	69	0.0540522	178.276	0.453695	-0.12293	0.614179	0.998564	0.466342	26.6682	576.485	0.148148	11204.6	17.5634	308.473	738.045	253.387	0.187601	0.105216	0.97773	738.045	1.20521e+06	1.10945
Test98	Positive	3308	3308	3308	0	0	0	0.000590669	2.53129	0.00701725	57	15.0136	1.52246	2.22545	0.298774	-2.68701	2.42825e+07	-103447	10.2966	0.00112267	10.7258	0.00403126	6.86881	1.41377e+06	8.19951e-07	4628.58	68.0207	68	0.161575	146.905	0.43891	-0.0907597	0.557995	0.9943	0.478313	24.1907	462.471	0.150121	17444.1	20.7808	431.843	990.633	361.599	0.172198	0.0935827	0.954827	990.633	1.15954e+06	1.09918
Test99	Negative	2659	2659	2659	1	0	0	0.000842809	2.39378	0.0133834	58	16.6942	1.419	2.10123	0.305178	-2.20158	1.24437e+07	-42388.1	9.67921	0.000828671	10.8397	0.00289409	6.87247	1.37837e+06	8.12651e-07	4674.41	68.3607	68	0.348689	154.329	0.387421	-0.0697431	0.493302	0.994231	0.500468	24.8109	489.874	0.169395	30129	17.0539	290.834	747.008	308.761	0.156889	0.0809717	0.948277	747.008	1.17119e+06	1.08643
Test100	Negative	1641	1641	1641	0	0	0	0.000310208	2.45203	0.00337816	57	17.3379	1.31381	1.74434	0.4484	-2.23272	8.16698e+06	-22771.3	7.34718	0.00244291	9.76191	0.00836136	6.36512	1.44625e+06	8.46701e-07	4407.13	66.3763	67	1.77374	109.321	0.366804	-0.0724356	0.466938	0.998434	0.447305	20.8703	344.127	0.163058	45200.7	18.0101	324.364	795.35	339.356	0.192536	0.109021	0.978127	795.35	1.10315e+06	1.12386
Test101	Negative	3335	3335	3335	0	0	0	0.000655083	2.39525	0.0110727	59	12.3535	1.44499	2.13942	0.299768	-2.25411	9.82422e+06	-57833.8	9.90746	0.000884343	10.6297	0.00292083	6.79738	1.37154e+06	8.17101e-07	4672.75	68.3449	68	0.410086	131.182	0.538923	-0.126856	0.6514	0.993143	0.457825	22.8339	400.035	0.134182	36521.6	20.8907	436.42	1219.1	336.082	0.168308	0.090743	0.947287	1219.1	1.17116e+06	1.09214
Test102	Positive	3188	3188	3188	0	0	0	0.000368584	2.1558	0.00552436	57	13.9538	1.60333	2.3874	0.265241	-2.63521	3.52717e+07	-142588	11.7425	0.000631803	11.4272	0.00204769	7.13741	1.36372e+06	8.26935e-07	4653.32	68.1982	68	0.239562	151.488	0.444065	-0.0901272	0.585854	0.992123	0.488017	24.5446	463.816	0.136364	104909	24.0434	578.084	1427.76	526.657	0.147151	0.0752448	0.945464	1427.76	1.16599e+06	1.07671
Test103	Positive	3184	3184	3184	0	0	0	0.000267981	2.23461	0.00514981	57	12.2974	1.67102	2.66775	0.207825	-2.27475	5.5205e+07	-187805	12.6252	0.000571245	11.6247	0.00322165	7.41804	1.41033e+06	8.0151e-07	4807.62	69.3171	69	0.346211	181.281	0.507167	-0.135738	0.698009	0.993591	0.467036	26.8432	562.619	0.119122	56139.2	26.2148	687.216	1713.35	544.413	0.15837	0.0839126	0.951799	1713.35	1.20517e+06	1.09001
Test104	Negative	3237	3237	3237	0	0	0	0.000445053	2.99226	0.00664588	57	17.775	1.19967	2.14481	0.293505	-2.32285	12158365	-31347	7.12011	0.00104053	10.8039	0.00306013	6.93104	1.48428e+06	8.06865e-07	4669.2	68.321	68	0.0151402	152.518	0.517275	-0.124631	0.645512	0.995905	0.481972	24.6463	473.726	0.135822	62915	18.7043	349.851	954.659	274.424	0.168134	0.0902362	0.957291	954.659	1.17015e+06	1.09935
Test105	Positive	173	134	173	1	1	0	0.000594034	2.29282	0.00964269	57	12.9592	1.68792	2.47447	0.251167	-2.79479	5.54218e+07	-235554	12.9629	0.000622072	11.4454	0.00209593	7.21242	1.35279e+06	8.26264e-07	4674.38	68.3478	69	0.164457	156.876	0.538019	-0.136897	0.698635	0.992909	0.467011	24.9506	478.41	0.123372	51932.8	27.2358	741.79	1812.41	541.079	0.158764	0.0839076	0.94977	1812.41	1.17108e+06	1.08948
Test106	Negative	3178	2574	3178	0	1	0	0.000935882	2.0445	0.0128208	57	11.4168	1.87791	2.64138	0.216095	-2.35675	4.85985e+07	-193340	15.8159	0.000630487	11.1254	0.00354359	7.32432	1.31115e+06	8.31938e-07	4582.42	67.6761	68	0.354666	140.713	0.469889	-0.104982	0.615156	0.991801	0.483642	23.6535	432.859	0.141346	11049.7	24.4216	596.417	1368.68	484.151	0.16092	0.0859717	0.9425	1368.68	1.14835e+06	1.08575
Test107	Positive	3071	3071	3071	0	0	0	0.000671926	2.14979	0.0125948	57	12.2471	1.70465	2.54651	0.221499	-2.35112	2.88005e+07	-111476	13.3068	0.00048716	11.6086	0.00197895	7.26645	1.34949e+06	8.29332e-07	4660.68	68.251	68	0.310137	153.73	0.430989	-0.108027	0.641822	0.99156	0.475383	24.7248	466.064	0.123684	59874.3	24.8301	616.532	1496.44	565.139	0.147154	0.0751459	0.943567	1496.44	1.16779e+06	1.08255
Test108	Negative	2926	2926	2926	0	0	0	0.00067515	2.78224	0.00738223	57	25.9706	1.23874	1.79566	0.377843	-3.22318	8.55554e+06	-32217.1	7.28195	0.00152989	10.2021	0.00540828	6.44936	1.47184e+06	8.08127e-07	4654.03	68.2133	68	0.150637	127.213	0.400821	-0.0781796	0.498744	0.99559	0.469076	22.5272	400.809	0.161177	21413.8	15.1153	228.473	573.919	221.658	0.181308	0.100764	0.955715	573.919	1.1661e+06	1.11131
Test109	Positive	3193	3193	3193	0	0	0	0.000904234	2.2321	0.0252146	57	6.38862	1.58804	2.87397	0.161878	-0.903756	2.46564e+07	-35577.8	11.9732	0.000341454	11.977	0.00132821	7.68979	1.30769e+06	8.47603e-07	4528.39	67.2723	67	0.0987857	129.679	0.655411	-0.221817	0.833336	0.994386	0.492145	22.629	372.973	0.105474	53940.2	26.6118	708.188	2120.8	413.344	0.156215	0.0805087	0.951745	2120.8	1.13435e+06	1.08632
Test110	Positive	2889	2889	2889	0	0	0	0.000549911	2.37949	0.00799759	58	19.1181	1.37877	1.99811	0.322	-2.88513	9.49059e+06	-42669.1	8.97855	0.00100333	10.7185	0.00406343	6.68453	1.39832e+06	8.20949e-07	4616.88	67.9375	68	0.556009	144.457	0.357927	-0.0588235	0.46627	0.993184	0.494891	24.0001	451.945	0.156912	66860.4	18.3009	334.921	855.063	376.67	0.150419	0.0762365	0.943598	855.063	1.15682e+06	1.08624
Test111	Negative	2903	2903	2903	0	0	0	0.00106541	2.35679	0.020104	57	11.535	1.66892	2.54476	0.227391	-2.32175	3.42102e+07	-132926	12.4733	0.000584894	11.2581	0.00205665	7.26757	1.36037e+06	8.30043e-07	4619.38	67.9497	68	0.226614	145.718	0.536649	-0.168542	0.741429	0.993908	0.460413	24.061	440.736	0.120235	17648.2	23.5053	552.499	1408.9	404.199	0.175839	0.0983981	0.952046	1408.9	1.15746e+06	1.11604
Test112	Negative	3149	3149	3149	0	0	0	0.00216407	1.50866	0.0472928	57	10.3123	2.07347	2.79209	0.191783	-2.53909	122122184	-428852	20.2943	0.000838051	10.4636	0.00402504	7.36997	1.32169e+06	8.27355e-07	4703.96	68.5597	69	0.705688	164.313	0.484087	-0.154284	0.742489	0.98964	0.441761	25.5365	499.737	0.108277	18445.4	30.153	909.206	2115.04	753.884	0.163011	0.0906574	0.940459	2115.04	1.17748e+06	1.10494
Test113	Negative	298	298	298	0	0	0	0.000294388	3.22772	0.00300223	57	22.6234	1.11569	1.9161	0.354922	-3.22824	1.29574e+07	-55897.5	6.26173	0.00134972	10.4392	0.00380237	6.69364	1.53223e+06	8.00455e-07	4669.32	68.3219	68	0.0314362	153.665	0.513116	-0.117465	0.620122	0.995564	0.48399	24.7415	482.569	0.139992	51179.2	18.6487	347.774	911.892	266.524	0.17091	0.0920191	0.957935	911.892	1.17014e+06	1.10437
Test114	Negative	3045	3045	3045	0	0	0	0.000492616	2.09066	0.0145302	57	7.15916	1.78608	2.95435	0.173836	-0.68178	4.91763e+07	49234.7	14.6423	0.000355224	12.066	0.00141902	7.70323	1.30244e+06	8.40691e-07	4616.74	67.9219	68	0.268463	146.325	0.628765	-0.204968	0.825558	0.995734	0.485102	24.0384	427.181	0.105684	79274.3	28.9977	840.869	2445.01	532.996	0.152109	0.0780919	0.96002	2445.01	1.15689e+06	1.08048
Test115	Positive	3085	3085	3085	0	0	0	0.000619266	2.07372	0.00825115	57	15.1995	1.59724	2.34468	0.276942	-2.61061	3.22198e+07	-109782	11.9118	0.000790841	10.9003	0.00238846	6.99885	1.36464e+06	8.20203e-07	4694.55	68.504	69	0.415795	158.917	0.448758	-0.107823	0.620089	0.994024	0.465428	25.1598	494.436	0.130174	31796.4	20.6886	428.019	1062.61	379.773	0.163883	0.0886146	0.950856	1062.61	1.17651e+06	1.09599
Test116	Positive	1201	90	1201	1	1	0	0.00023105	2.45543	0.00482069	57	8.47749	1.28248	2.50922	0.221288	-1.04507	2.05922e+07	-44351.6	8.15389	0.00051171	11.6389	0.0014836	7.38364	1.38287e+06	8.26645e-07	4635.11	68.0633	68	0.0478634	147.797	0.665789	-0.193255	0.796473	0.997366	0.493344	24.1857	436.748	0.111484	170216	24.9217	621.092	1963.89	359.947	0.155361	0.0808548	0.965963	1963.89	1.16156e+06	1.08976
Test117	Negative	2838	2838	2838	0	0	0	0.00161306	2.45635	0.0209568	58	10.1056	1.29732	2.0851	0.303695	-1.49592	5.75959e+06	-23092.3	8.27881	0.000928861	10.5783	0.00310945	6.77132	1.32845e+06	8.44456e-07	4550.18	67.4437	68	0.119901	90.951	0.384612	-0.0625302	0.488963	0.990704	0.499312	19.0193	262.815	0.15066	19021.7	19.399	376.321	931.759	382.451	0.143912	0.0721132	0.93286	931.759	1.14012e+06	1.07269
Test118	Negative	931	931	931	0	0	0	0.000657234	2.92294	0.0085882	58	16.4426	1.20848	2.06562	0.310681	-2.48418	8.73148e+06	-36599.2	7.46592	0.00106488	10.5704	0.00336684	6.77465	1.42894e+06	8.22822e-07	4597.36	67.7934	68	0.0361547	140.851	0.434265	-0.0842554	0.548072	0.994179	0.502139	23.6915	436.909	0.147655	32374.5	18.4806	341.531	852.079	313.812	0.155366	0.0807083	0.948249	852.079	1.152e+06	1.08169
Test119	Positive	3072	3072	3072	0	0	0	0.000778379	2.65571	0.01165	57	12.5941	1.66148	2.55308	0.245598	-2.34828	5.01037e+07	-151365	12.3116	0.000852371	11.0739	0.00342213	7.21358	1.43574e+06	8.11943e-07	4712.93	68.6312	69	0.0552986	162.49	0.496286	-0.165339	0.737759	0.994112	0.432493	25.4152	500.931	0.109955	16541.5	25.948	673.299	1530.55	502.55	0.179798	0.100741	0.957816	1530.55	1.18087e+06	1.11396
Test120	Negative	2604	2604	2604	0	0	0	0.000606094	2.16733	0.0103634	57	8.82527	1.88189	2.76435	0.218643	-1.92787	7.7178e+07	-278350	15.3331	0.00067705	11.2289	0.00362524	7.43856	1.31744e+06	8.47604e-07	4589.47	67.722	68	1.2353	142.293	0.529021	-0.133898	0.702242	0.992758	0.458085	23.7429	423.919	0.114672	27548.1	28.5222	813.513	2017	619.379	0.155003	0.083715	0.947424	2017	1.14951e+06	1.08924
Test121	Negative	86	86	86	0	0	0	0.00109158	2.15945	0.0138204	58	12.158	1.93327	2.77276	0.230364	-0.0127497	1.74341e+08	57153.1	16.8379	0.00115015	10.0924	0.00553598	7.27147	1.33409e+06	8.07447e-07	4821.12	69.4	70	0.533265	111.527	0.490169	-0.172534	0.747502	0.997693	0.476775	20.9628	323.721	0.12374	7839.77	34.5811	1195.85	2563.08	886.294	0.15613	0.0824292	0.976448	2563.08	1.20886e+06	1.07356
Test122	Positive	1218	1218	1218	0	0	0	0.000626329	1.53418	0.0238015	57	5.32368	1.85337	3.16574	0.145955	-0.219844	81289135	66157.3	15.6401	0.000420204	11.5953	0.00243704	7.94254	1.2534e+06	8.74934e-07	4430.28	66.524	67	0.638407	116.096	0.631419	-0.181994	0.819219	0.994098	0.461651	21.2873	316.596	0.0921604	122227	35.1514	1235.62	3731.54	815.489	0.130543	0.0641005	0.951718	3731.54	1.10903e+06	1.07292
Test123	Negative	2896	2896	2896	0	0	0	0.000588944	2.59973	0.0126051	57	12.0112	1.52383	2.53926	0.236565	-2.39491	3.65406e+07	-151607	10.8503	0.0006218	11.4773	0.00222514	7.31396	1.38237e+06	8.22483e-07	4668.73	68.3081	69	0.0799718	154.875	0.603318	-0.172441	0.758339	0.994812	0.480075	24.7803	467.009	0.115896	61096	26.1648	684.596	1820.29	423.51	0.159009	0.0836524	0.956042	1820.29	1.16994e+06	1.08711
Test124	Negative	2694	2694	2694	0	0	0	0.00047485	2.19416	0.00881894	57	12.26	1.67405	2.58975	0.22159	-2.46005	4.41876e+07	-173651	12.6508	0.000484887	11.8074	0.00147692	7.33373	1.36897e+06	8.15612e-07	4735.23	68.7928	69	0.226916	168.092	0.509199	-0.123018	0.673818	0.992902	0.472884	25.8426	516.094	0.120566	86440.9	26.3798	695.895	1711.42	534.007	0.153825	0.0805418	0.948207	1711.42	1.18674e+06	1.08777
Test125	Positive	2580	2580	2580	0	0	0	0.00159357	2.07437	0.0244916	58	6.66355	1.8144	2.58983	0.208166	-1.61145	1.80443e+07	-80894.7	14.3956	0.000882846	10.4096	0.00420875	7.22365	1.31002e+06	8.81382e-07	4329.69	65.7817	66	0.195822	100.106	0.414443	-0.150516	0.703989	0.986848	0.419944	19.9379	290.894	0.109433	9750.48	24.9766	623.829	1305.82	539.317	0.179256	0.099677	0.936186	1305.82	1.0832e+06	1.09037
Test126	Negative	803	803	803	0	0	0	0.000620855	2.18725	0.0142355	57	10.6786	1.7232	2.7205	0.193764	-2.16216	4.79046e+07	-178079	13.1512	0.000391132	11.9807	0.0014344	7.49768	1.39424e+06	8.11048e-07	4738.31	68.8108	69	0.197544	168.495	0.572616	-0.1674	0.765705	0.993243	0.461895	25.8389	508.212	0.104951	63456.7	29.1072	847.227	2199.39	576.79	0.157623	0.0836117	0.952631	2199.39	1.18744e+06	1.08648
Test127	Positive	2809	2809	2809	0	0	0	0.000612224	2.094	0.0117477	57	9.77092	1.99629	2.58416	0.229887	-2.19061	2.99641e+07	-138453	17.559	0.000506288	11.4835	0.0021501	7.23394	1.27311e+06	8.46015e-07	4569.29	67.5841	68	0.128393	114.545	0.335685	-0.0666444	0.502223	0.991148	0.492061	21.3602	343.676	0.159936	8691.96	20.161	406.464	930.598	442.498	0.147146	0.0738013	0.937802	930.598	1.14459e+06	1.06872
Test128	Positive	1122	1122	1122	0	0	0	0.00144622	1.9763	0.023458	57	15.7982	1.73207	2.43122	0.250705	-2.55368	3.49608e+07	-114063	14.2055	0.000629488	10.9907	0.002647	7.0944	1.3301e+06	8.12777e-07	4726.48	68.7322	69	0.340382	140.747	0.426686	-0.0927688	0.609066	0.991674	0.507002	23.6566	421.99	0.135817	31507.3	24.1294	582.229	1410.93	555.987	0.130894	0.0632409	0.937856	1410.93	1.18495e+06	1.05547
Test129	Positive	2965	2965	2965	0	0	0	0.0013717	1.95519	0.0202113	57	11.9431	1.77393	2.61141	0.214398	-1.76376	2.25768e+07	-46048.8	14.8657	0.000549712	11.2387	0.00268592	7.29874	1.32505e+06	8.13664e-07	4692.77	68.4891	69	0.139142	135.139	0.296707	-0.0555252	0.462323	0.991145	0.491576	23.2107	417.143	0.154242	15426.3	22.2784	496.326	991.85	525.142	0.143652	0.0709787	0.941667	991.85	1.17595e+06	1.06603
Test130	Negative	2779	2779	2779	0	0	0	0.000681382	2.43801	0.010369	57	15.7939	1.50681	2.31733	0.270453	-2.41956	1.71965e+07	-57184.1	10.2838	0.000840374	11.1486	0.00337897	7.00915	1.43807e+06	8.09613e-07	4688.28	68.4594	69	0.0521719	156.813	0.476023	-0.13138	0.650575	0.995623	0.454283	24.9966	492.837	0.132657	31662.3	19.7227	388.985	928.3	306.877	0.184373	0.103733	0.95979	928.3	1.17484e+06	1.11808
Test131	Negative	2837	2837	2837	0	0	0	0.000634318	3.62163	0.00639146	57	22.8731	1.0957	1.69749	0.411111	-3.40433	5.95641e+06	-30936.4	5.92285	0.00186452	9.91561	0.00483474	6.38248	1.55387e+06	8.07634e-07	4594.87	67.7787	68	0.0140509	139.867	0.431782	-0.0909746	0.528198	0.996146	0.474849	23.6243	446.254	0.153567	15163.6	14.5989	213.128	542.318	185.828	0.184518	0.10285	0.958981	542.318	1.15143e+06	1.11247
Test132	Positive	2770	2770	2770	0	0	0	0.00028781	2.57825	0.00503176	57	27.1171	1.28165	2.30027	0.25814	-0.565731	2.78203e+07	-15578.1	7.99259	0.000760236	10.9008	0.0022087	7.12582	1.39365e+06	8.21722e-07	4647.21	68.1571	68	0.588367	149.899	0.596428	-0.177504	0.7512	0.997712	0.495532	24.4048	454.861	0.129829	50475.1	21.0835	444.514	1322.6	311.083	0.161154	0.0840637	0.968567	1322.6	1.16472e+06	1.08657
Test133	Positive	1062	1062	1062	0	0	0	0.000306802	2.28089	0.00456673	57	14.9805	1.43523	2.22309	0.291483	-2.76472	2.45503e+07	-115185	9.52273	0.00087254	10.9928	0.00337927	6.96476	1.40105e+06	8.24251e-07	4628.03	68.0139	68	0.163841	147.56	0.526844	-0.135488	0.674625	0.993002	0.472665	24.2154	452.832	0.128529	51195.2	22.9175	525.21	1382.78	403.453	0.169146	0.0919516	0.950376	1382.78	1.15927e+06	1.10309
Test134	Positive	2122	2122	2122	0	0	0	0.0006824	2.29102	0.0110936	57	12.5471	1.79512	2.70901	0.20528	-2.31235	6.52153e+07	-228977	14.5384	0.000521387	11.5443	0.00255319	7.42285	1.37635e+06	7.99063e-07	4803.73	69.289	70	0.348502	181.592	0.562576	-0.149981	0.724202	0.993518	0.467393	26.8554	561.315	0.111343	28435.4	26.3178	692.625	1798.84	479.049	0.155176	0.0809932	0.948345	1798.84	1.20373e+06	1.08861
Test135	Positive	2882	2882	2882	0	0	0	0.000501967	1.94428	0.0106746	57	10.8407	1.87047	2.70809	0.211359	-2.4067	6.66503e+07	-257857	15.8217	0.000429537	11.8512	0.00144697	7.45087	1.35127e+06	8.22969e-07	4713.05	68.6239	69	0.574874	164.594	0.531995	-0.131147	0.71368	0.990648	0.46546	25.5308	495.637	0.115529	68241.9	31.1478	970.183	2441.72	741.663	0.145732	0.0753036	0.943754	2441.72	1.18077e+06	1.08444
Test136	Positive	2218	2218	2218	1	0	0	0.000701353	2.94181	0.0106242	57	21.8721	1.22627	2.0395	0.313782	-2.74224	1.32375e+07	-43355.7	7.27537	0.00104226	10.6401	0.00300948	6.7982	1.5012e+06	7.93019e-07	4749.85	68.9088	69	0.0168276	168.408	0.497841	-0.125537	0.635453	0.997963	0.475514	25.9082	535.013	0.139373	25401.8	18.6249	346.888	887.608	270.88	0.17692	0.0969352	0.971698	887.608	1.1905e+06	1.11313
Test137	Negative	2829	2829	2829	0	0	0	0.000712812	2.28823	0.0104566	57	10.3992	1.9216	2.65051	0.229565	-2.33933	5.30276e+07	-212107	16.3087	0.000596549	11.5052	0.00240457	7.29004	1.31457e+06	8.43773e-07	4587.03	67.7036	68	0.130636	142.446	0.459251	-0.108135	0.645176	0.990447	0.461934	23.7789	428.242	0.121307	25797.6	28.6695	821.941	1788.57	666.014	0.153085	0.0805121	0.942935	1788.57	1.14918e+06	1.08477
Test138	Positive	2914	2914	2914	0	0	0	0.000444303	2.81968	0.00528033	57	23.1973	1.27744	1.97479	0.356443	-2.85084	1.13277e+07	-33740.9	7.84628	0.0012133	10.5861	0.00387855	6.677	1.46895e+06	8.04799e-07	4714.09	68.6491	69	0.044468	161.945	0.457739	-0.116381	0.615065	0.996652	0.462777	25.4095	513.121	0.139148	38901.9	18.2136	331.734	826.192	281.881	0.179348	0.0995545	0.964456	826.192	1.1816e+06	1.11387
Test139	Positive	1377	1377	1377	0	0	0	0.000494465	2.75189	0.00749284	57	13.1716	1.22245	2.21237	0.277224	-1.48706	9.61356e+06	-20571.6	7.22934	0.000919503	10.8675	0.00298603	7.00084	1.45064e+06	8.17514e-07	4601.04	67.8208	68	0.135663	118.677	0.574787	-0.139542	0.675938	0.995323	0.489223	21.7212	354.875	0.135843	50166	18.3742	337.612	986.84	236.931	0.166278	0.088149	0.953504	986.84	1.15278e+06	1.09808
Test140	Positive	1366	760	1366	1	1	0	0.000503428	2.6754	0.0076698	57	15.6681	1.52168	2.39035	0.269613	-1.69826	3.44774e+07	-89441	10.5867	0.000785197	11.2516	0.0025553	7.09247	1.36307e+06	8.45388e-07	4527.14	67.2656	67	0.0931122	130.047	0.515539	-0.116735	0.650235	0.998355	0.478755	22.717	387.924	0.127426	69648.6	24.9606	623.031	1523.51	461.069	0.154363	0.0804128	0.974244	1523.51	1.134e+06	1.0866
Test141	Positive	2784	2784	2784	0	0	0	0.0007935	1.83645	0.0164691	57	7.73124	2.24361	2.96147	0.182984	-2.06098	1.14941e+08	-431953	21.9889	0.000392175	11.8449	0.00164354	7.60671	1.31001e+06	8.3109e-07	4670.39	68.3001	69	0.590402	158.811	0.411046	-0.082155	0.605047	0.984951	0.459201	25.0775	476.302	0.117189	63471	37.3665	1396.26	2918.52	1263.62	0.12946	0.0642552	0.929762	2918.52	1.17023e+06	1.05948
Test142	Positive	2856	2856	2856	0	0	0	0.00086929	1.32791	0.042714	57	17.2105	2.62512	3.56595	0.119124	1.78137	1560389070	1.59265e+06	30.8416	0.000321529	11.9097	0.00212637	8.11841	1.26486e+06	8.50756e-07	4623.64	67.9097	68	2.16382	150.542	0.468551	-0.132723	0.75254	0.996581	0.445084	24.2001	434.176	0.0958701	40883.2	55.3955	3068.67	6755.91	2504.14	0.114971	0.0553003	0.969107	6755.91	1.15831e+06	1.04934
Test143	Positive	2516	2516	2516	0	0	0	0.000280533	1.70575	0.00599399	57	10.6026	1.68922	2.69569	0.206733	-1.77018	5.19231e+07	-144816	12.8234	0.000401695	12.1173	0.00139686	7.5171	1.3621e+06	8.11971e-07	4773.99	69.0696	69	0.177041	173.948	0.520339	-0.124103	0.699086	0.993231	0.475195	26.2574	525.373	0.112617	271709	29.2106	853.26	2348.52	714.075	0.139267	0.0703196	0.948198	2348.52	1.19665e+06	1.0748
Test144	Negative	1141	1141	1141	0	0	0	0.000809379	1.6743	0.0210685	57	6.67741	2.3974	3.26932	0.138373	-1.68393	1.44225e+08	-404553	25.6925	0.000350186	11.7198	0.00144457	7.93564	1.28064e+06	8.29409e-07	4732.41	68.751	69	0.840604	170.45	0.404276	-0.0953468	0.659293	0.986698	0.450776	25.9752	506.853	0.109738	45279.3	37.9972	1443.79	3172.68	1357.96	0.11879	0.0576519	0.929764	3172.68	1.18607e+06	1.07168
Test145	Negative	2163	2163	2163	0	0	0	0.000751279	2.6588	0.00975725	57	21.9642	1.35378	2.12961	0.307371	-3.02286	1.61937e+07	-57241.7	8.88206	0.000956765	10.8163	0.00361899	6.83529	1.46288e+06	7.91429e-07	4797.97	69.2575	69	0.051868	152.358	0.419625	-0.0907301	0.550837	0.995188	0.481676	24.648	481.868	0.147738	27140.7	18.2025	331.332	788.715	296.227	0.170142	0.0919372	0.956538	788.715	1.20278e+06	1.09983
Test146	Positive	2811	2811	2811	1	0	0	0.00037064	1.73972	0.0127488	57	8.45063	1.94438	3.25567	0.143427	-0.250698	1.87122e+08	-136211	17.0326	0.000285225	12.4345	0.00123713	8.0232	1.25059e+06	8.66867e-07	4521.61	67.1881	68	0.275987	132.348	0.617618	-0.179272	0.823758	0.997783	0.4573	22.6765	366.721	0.0843634	204500	43.4301	1886.17	5088.62	1175.86	0.126594	0.062625	0.972202	5088.62	1.13233e+06	1.07049
Test147	Positive	2519	2519	2519	0	0	0	0.000927505	2.36494	0.0172446	57	11.3921	1.51636	2.43479	0.251204	-2.11904	2.13652e+07	-97931.8	10.8612	0.000662053	11.3447	0.002704	7.15852	1.32345e+06	8.45686e-07	4551.29	67.4397	68	0.0655339	134.594	0.432344	-0.0698368	0.560127	0.990841	0.474158	23.0992	395.053	0.125212	88679.1	28.3988	806.491	2025.56	778.404	0.113693	0.0525851	0.935214	2025.56	1.14027e+06	1.05019
Test148	Positive	1335	1335	1335	1	0	0	0.00114332	2.37934	0.0185372	57	25.5076	1.44163	2.17381	0.283552	-4.10887	8.21332e+07	-244336	10.9442	0.000790311	10.8284	0.00253905	6.92849	1.40771e+06	7.98032e-07	4811.37	69.3544	69	0.0438712	153.976	0.375401	-0.0695104	0.498272	0.994732	0.503563	24.7832	487.553	0.158403	23971.5	17.8352	318.095	749.108	324.368	0.155613	0.0802974	0.952429	749.108	1.20621e+06	1.08487
Test149	Positive	2165	2165	2165	1	0	0	0.000726699	1.70769	0.0167428	57	17.9409	2.09733	3.21005	0.166173	1.6497	8.55053e+08	677684	19.2545	0.000526929	11.3305	0.00230906	7.84333	1.30912e+06	8.28197e-07	4715.58	68.5852	69	0.642696	140.606	0.533021	-0.144309	0.770572	0.997288	0.448341	23.327	400.761	0.0958693	70467	54.6975	2991.82	6785.23	2055.11	0.119988	0.0604385	0.971923	6785.23	1.18117e+06	1.06827
Test150	Positive	2722	2722	2722	0	0	0	0.00044518	3.422	0.00424106	57	28.7943	1.08558	1.8411	0.369871	-4.0771	1.65784e+07	-63278.9	6.45086	0.00184176	9.83626	0.00759662	6.51943	1.50577e+06	8.24383e-07	4539.72	67.3706	67	0.426782	88.8821	0.432564	-0.0983034	0.541872	0.99401	0.452277	18.8186	267.733	0.152551	15119	14.6087	213.414	543.689	188.696	0.191645	0.108103	0.951453	543.689	1.13695e+06	1.11352
Test151	Positive	748	748	748	1	0	0	0.000305592	2.8433	0.00395167	57	98.465	1.23663	2.13983	0.296813	4.28993	1.24794e+08	151635	7.66634	0.000898373	10.89	0.00236491	6.91492	1.46262e+06	8.02626e-07	4722.47	68.7063	69	0.0447006	162.888	0.455866	-0.0865166	0.572055	0.999102	0.50045	25.4674	506.447	0.141116	84933.6	21.6895	470.433	1175.68	410.273	0.144122	0.0724586	0.979803	1175.68	1.18369e+06	1.0787
Test152	Positive	2621	2621	2621	0	0	0	0.000863918	2.78056	0.0161326	57	19.8196	1.34737	2.28145	0.259995	-2.84169	2.02118e+07	-62427	8.93867	0.000697585	11.0751	0.00234323	7.0558	1.45714e+06	7.96484e-07	4774.97	69.0896	69	0.0491258	173.254	0.493796	-0.112882	0.629623	0.99579	0.486762	26.273	544.456	0.137529	33861.6	19.7566	390.324	1031.46	323.876	0.161108	0.0853271	0.956567	1031.46	1.19706e+06	1.10097
Test153	Positive	1515	612	1515	0	1	0	0.000500095	1.13331	0.0188062	57	6.95511	2.20571	3.11654	0.15443	-1.85384	1.66056e+08	-590172	21.6816	0.00023354	12.6295	0.000915786	7.87251	1.28044e+06	8.29029e-07	4783.96	69.1183	70	0.564272	181.157	0.470543	-0.0816636	0.629308	0.983621	0.437783	26.7226	537.773	0.100429	240458	41.2294	1699.86	4244.56	1513.81	0.10587	0.0481718	0.921682	4244.56	1.19873e+06	1.04548
Test154	Positive	2516	2516	2516	0	0	0	0.00135293	2.08662	0.0225451	57	8.33563	1.5814	2.3624	0.269105	-1.77885	1.78235e+07	-96820.2	11.3273	0.00109612	10.2324	0.00537222	7.0458	1.29844e+06	8.47561e-07	4514.24	67.161	68	0.33584	129.233	0.541093	-0.11926	0.688211	0.989218	0.45651	22.5892	378.503	0.116117	26685.7	30.5535	933.517	2478.82	738.256	0.13767	0.0710391	0.931211	2478.82	1.13029e+06	1.06296
Test155	Negative	2688	2688	2688	0	0	0	0.000910949	2.66866	0.0115721	57	21.904	1.4451	2.16822	0.299193	-3.2228	2.54324e+07	-83722.2	9.94897	0.000940506	10.8715	0.0034771	6.85437	1.43091e+06	7.97866e-07	4786.37	69.1714	69	0.0244507	174.883	0.367122	-0.0578459	0.476937	0.99468	0.498774	26.4094	553.574	0.148636	29538.5	20.3495	414.101	955.474	419.83	0.142055	0.0722182	0.948308	955.474	1.19978e+06	1.07923
Test156	Negative	2586	2586	2586	0	0	0	0.000308375	2.42517	0.00616419	57	13.0281	1.38862	2.44046	0.233186	-1.10076	2.08038e+07	136.916	9.35378	0.000534849	11.445	0.00163244	7.26277	1.44203e+06	7.79946e-07	4937.07	70.2487	70	0.298776	206.003	0.661674	-0.192657	0.788325	0.997235	0.483047	28.6117	643.587	0.113746	87912.1	23.1867	537.622	1681.47	309.47	0.162906	0.0864748	0.964061	1681.47	1.23806e+06	1.09853
Test157	Negative	2743	2743	2743	0	0	0	0.000313219	2.02437	0.00496605	57	14.273	1.70918	2.57426	0.230649	-2.5043	4.60306e+07	-161196	13.1718	0.000543567	11.6926	0.00231665	7.28479	1.39724e+06	7.89996e-07	4898.16	69.9645	70	0.445774	199.256	0.47121	-0.0978279	0.624402	0.993543	0.4823	28.1442	623.002	0.126677	107759	28.0496	786.783	1945.09	679.492	0.139378	0.0704556	0.948851	1945.09	1.22783e+06	1.07644
Test158	Positive	2539	2539	2539	0	0	0	0.000518912	2.82521	0.0059657	57	29.9835	1.32757	2.03839	0.346262	-1.73659	2.54099e+07	-15430.3	8.48698	0.00113889	10.7189	0.00316904	6.75343	1.46967e+06	7.97377e-07	4750.77	68.9134	69	0.0196808	167.54	0.315913	-0.0417808	0.410796	0.999256	0.499917	25.8523	529.939	0.15405	53045.9	20.4983	420.179	932.634	463.373	0.136202	0.0669744	0.981401	932.634	1.19096e+06	1.07089
Test159	Negative	2154	2154	2154	0	0	0	0.000625596	2.31678	0.012049	57	13.3757	1.61117	2.56999	0.225619	-2.41741	4.16895e+07	-138873	11.866	0.000507681	11.6448	0.00166919	7.35339	1.38404e+06	8.09338e-07	4762.09	68.9867	69	0.0824329	172.292	0.509036	-0.108439	0.655125	0.993097	0.488837	26.1585	525.332	0.123832	75343.2	26.9945	728.702	1827.53	572.83	0.135509	0.0668402	0.947191	1827.53	1.19355e+06	1.06981
Test160	Positive	2355	2355	368	0	0	1	0.00074475	2.60713	0.010564	57	14.669	1.66351	2.39211	0.276081	-2.85401	4.45323e+07	-168041	12.5903	0.000816132	11.1726	0.00323927	7.05705	1.40341e+06	8.147e-07	4701.02	68.5438	69	0.0785048	161.174	0.414391	-0.0950893	0.59339	0.992375	0.459163	25.3289	503.665	0.131329	36742.9	26.328	693.165	1407.79	600.066	0.163462	0.0874719	0.949725	1407.79	1.17818e+06	1.08911
Test161	Negative	2777	2777	2777	0	0	0	0.000345832	2.96824	0.00306535	57	21.942	1.32821	2.02952	0.363467	-2.88705	2.69894e+07	-80257.4	8.24744	0.00138802	10.5811	0.00401899	6.73123	1.5105e+06	7.94955e-07	4730.05	68.7642	69	0.0709757	164.216	0.408421	-0.0781273	0.520444	0.997908	0.487509	25.5902	524.06	0.151975	59761.8	19.3537	374.565	850.5	334.254	0.162249	0.085523	0.970743	850.5	1.18553e+06	1.09036
Test162	Positive	2637	2637	2637	0	0	0	0.000389023	2.02379	0.00830182	57	7.07594	1.61661	2.73626	0.187667	-1.36029	2.96267e+07	-112589	11.9728	0.000391675	11.9271	0.00180401	7.53411	1.32355e+06	8.36859e-07	4632.2	68.0342	68	0.100509	149.125	0.616415	-0.154304	0.761829	0.99589	0.467829	24.2617	434.691	0.101165	87387.4	29.9176	895.064	2624.81	593.79	0.140681	0.0721929	0.957907	2624.81	1.16038e+06	1.07513
Test163	Positive	2468	2468	2468	0	0	0	0.000681821	2.40617	0.0113296	57	12.4812	1.58762	2.44782	0.25121	-2.22305	2.60156e+07	-98173.3	11.177	0.000728117	11.2094	0.00235874	7.13555	1.36094e+06	8.36166e-07	4570.56	67.5887	68	0.0869784	136.827	0.431815	-0.0734953	0.548415	0.996206	0.492638	23.3212	410.532	0.137615	55641.9	24.1347	582.484	1419.23	541.618	0.133594	0.0658934	0.958419	1419.23	1.14493e+06	1.07533
Test164	Positive	2689	2689	2689	0	0	0	0.000800651	2.33802	0.010471	58	18.4292	1.3701	2.02881	0.317045	-2.51265	1.16889e+07	-45057.5	9.01663	0.000960565	10.6545	0.00292645	6.6978	1.40448e+06	8.04196e-07	4752	68.9242	69	0.131563	169.211	0.371635	-0.0552176	0.455077	0.994087	0.489424	25.9803	540.1	0.151197	38597.7	18.8113	353.865	852.075	363.891	0.147217	0.0743993	0.947854	852.075	1.19115e+06	1.07449
Test165	Positive	2667	2512	2667	0	1	0	0.00037721	2.61472	0.00677921	57	16.5076	1.40669	2.22099	0.300912	-3.07708	3.04947e+07	-142212	9.2102	0.0010007	11.0381	0.00282597	6.94933	1.45525e+06	8.09649e-07	4692.41	68.4827	69	0.040503	158.976	0.581201	-0.1262	0.668617	0.994285	0.486067	25.1231	491.478	0.130061	87542.2	25.0981	629.916	1630.5	411.905	0.156701	0.0820254	0.952169	1630.5	1.1758e+06	1.09426
Test166	Negative	2380	984	2380	0	1	0	0.000755996	2.49811	0.0142641	57	15.275	1.39422	2.2624	0.266676	-2.64568	1.61866e+07	-71267.3	9.47167	0.000706957	11.0324	0.00241605	7.01652	1.37141e+06	8.19338e-07	4687.93	68.4547	69	0.0453902	157.152	0.524172	-0.130712	0.667187	0.993723	0.498094	25.0057	485.9	0.136265	31114.9	21.5613	464.891	1203.61	348.815	0.158179	0.0824834	0.949756	1203.61	1.17463e+06	1.08891
Test167	Positive	2254	2254	2254	0	0	0	0.0018309	1.73877	0.0325066	58	12.7029	1.86142	2.64864	0.2006	-2.13137	4.10982e+07	-130630	16.3652	0.000504542	11.2414	0.00198491	7.34584	1.38081e+06	7.94918e-07	4780.97	69.1261	69	0.339647	150.043	0.29569	-0.0434073	0.432151	0.989573	0.4823	24.4484	462.295	0.149325	27774.7	25.19	634.538	1349.8	713.423	0.126818	0.0623967	0.933386	1349.8	1.19885e+06	1.05565
Test168	Positive	2303	2303	2303	0	0	0	0.000467236	1.91582	0.00757607	57	9.8817	1.81244	2.67289	0.218724	-1.67547	5.16728e+07	-142876	14.2485	0.000499579	11.661	0.00196476	7.38839	1.29808e+06	8.40419e-07	4593.95	67.7535	68	0.22029	141.068	0.440706	-0.0656039	0.544463	0.989312	0.463367	23.6444	417.34	0.126873	89585.9	29.2263	854.179	2145.81	813.314	0.115853	0.0542863	0.930291	2145.81	1.15127e+06	1.0559
Test169	Positive	2506	2506	2506	0	0	0	0.000579621	3.16399	0.0070319	57	32.6261	1.19541	1.92542	0.341287	-2.44967	2.02658e+07	-30887.6	7.04693	0.00130166	10.2904	0.00389987	6.62475	1.53169e+06	7.90055e-07	4758.43	68.9719	69	0.116451	170.339	0.467191	-0.118681	0.611153	0.996906	0.473796	26.0632	545.838	0.142841	21125.7	17.7285	314.301	793.494	263.176	0.178355	0.0982944	0.963742	793.494	1.19256e+06	1.10775
Test170	Positive	2323	2323	2323	0	0	0	0.000304731	2.59424	0.00630036	57	10.5645	1.37159	2.56094	0.219486	-1.77925	2.76709e+07	-89665.4	8.88953	0.00056487	11.5117	0.00181834	7.40941	1.41216e+06	8.1774e-07	4669	68.3098	68	0.0589229	154.22	0.627835	-0.171742	0.772196	0.997863	0.492636	24.7126	459.424	0.115264	95029.8	26.3682	695.282	2030.41	436.219	0.149455	0.0761147	0.970246	2030.41	1.17009e+06	1.07934
Test171	Positive	2663	2663	2663	0	0	0	0.000505464	2.67145	0.00801876	57	15.5306	1.32721	2.2262	0.275471	-2.29947	1.51873e+07	-56651.7	8.47121	0.000737122	11.081	0.00249654	7.00654	1.45658e+06	7.86596e-07	4841.51	69.5678	70	0.0424254	186.706	0.48883	-0.0944131	0.59729	0.995035	0.497926	27.2696	587.883	0.136678	50422.5	21.1863	448.861	1201.86	384.905	0.142245	0.071035	0.951752	1201.86	1.21392e+06	1.07704
Test172	Positive	2455	2455	2455	0	0	0	0.000466693	2.09265	0.00665329	57	10.7537	1.6267	2.44923	0.2549	-2.19046	2.60591e+07	-117385	11.8622	0.000657977	11.2583	0.00227058	7.14388	1.36021e+06	8.22805e-07	4676.41	68.3612	69	0.771568	157.38	0.469446	-0.084589	0.583056	0.995083	0.482612	24.9936	480.358	0.13103	64105.6	28.2373	797.347	1925.88	662.493	0.139686	0.0708335	0.95629	1925.88	1.1717e+06	1.07313
Test173	Negative	2324	2324	2324	0	0	0	0.000403996	2.75827	0.00611868	57	18.9715	1.46402	2.37652	0.264269	-3.05208	4.74643e+07	-160905	10.1146	0.000800287	11.1772	0.00272395	7.12332	1.48354e+06	7.80734e-07	4885.99	69.8837	70	0.103185	195.789	0.492198	-0.10923	0.63204	0.997124	0.490489	27.9202	619.772	0.131611	49996.4	23.6334	558.539	1368.42	437.567	0.152877	0.079422	0.966437	1368.42	1.22491e+06	1.0842
Test174	Positive	2566	2566	2566	0	0	0	0.000450345	2.22934	0.00786557	57	9.76784	1.69991	2.52131	0.247649	-2.34739	4.8952e+07	-226545	12.7922	0.000647961	11.4676	0.00200647	7.24568	1.31867e+06	8.56308e-07	4510.59	67.1339	68	0.250422	128.576	0.493851	-0.0884101	0.609883	0.990284	0.475263	22.55	376.014	0.122915	99776.3	30.3915	923.642	2262.22	745.717	0.133492	0.0670788	0.936487	2262.22	1.12966e+06	1.07295
Test175	Positive	903	903	903	0	0	0	0.00075431	1.29869	0.0316086	57	6.78606	2.25032	3.53367	0.104595	-0.280053	2.51732e+08	-120027	23.4735	0.000219105	12.3834	0.00088968	8.25492	1.24313e+06	8.52991e-07	4647.68	68.1047	69	0.617907	156.177	0.581244	-0.13048	0.768506	0.996332	0.413915	24.617	439.482	0.0782922	173869	49.0553	2406.43	6500.56	1690.09	0.100293	0.0452822	0.961513	6500.56	1.16424e+06	1.04869
Test176	Negative	1816	144	1816	0	1	0	0.000250662	1.65734	0.00864932	57	10.3042	1.87203	3.30164	0.131819	-0.383202	2.30611e+08	-124558	15.7904	0.000195719	13.0988	0.000726581	8.15183	1.34689e+06	8.1344e-07	4810.18	69.3013	70	0.118063	184.463	0.665834	-0.185444	0.84102	0.998664	0.459892	26.8338	534.327	0.0794987	475205	43.7575	1914.72	5686.47	1110.64	0.122191	0.0588938	0.977775	5686.47	1.2056e+06	1.06575
Test177	Negative	2416	2416	2416	0	0	0	0.0013941	1.46546	0.0271207	57	6.28889	2.09925	2.85842	0.180446	-1.4398	4.00684e+07	-148265	19.8061	0.00105262	10.0439	0.0036049	7.40509	1.17582e+06	9.09427e-07	4267.04	65.2933	66	0.736708	92.9224	0.371425	-0.108516	0.679562	0.981119	0.430342	19.1497	251.353	0.106366	6796.7	31.7319	1006.91	2444.7	1094.73	0.125833	0.0639733	0.912328	2444.7	1.06738e+06	1.06818
Test178	Positive	2254	2254	2254	0	0	0	0.00142073	1.32775	0.0370079	57	9.365	2.15552	3.00402	0.16536	-2.14929	1.17703e+08	-396703	21.5414	0.000665591	10.7348	0.00291545	7.61916	1.33422e+06	7.9852e-07	4900.04	69.9721	70	1.46169	148.696	0.364771	-0.0661579	0.548284	0.985309	0.452155	24.2911	443.095	0.126776	36822.6	31.8844	1016.61	2270.06	1051.64	0.118199	0.0578642	0.924032	2270.06	1.22853e+06	1.05966
Test179	Positive	2099	126	1826	1	1	1	0.000878272	2.42195	0.0140471	58	16.044	1.60925	2.38682	0.264268	-3.05932	5.03364e+07	-202428	12.272	0.000743005	10.989	0.00252685	7.09437	1.36665e+06	8.12138e-07	4739.91	68.8249	69	0.151263	169.248	0.508933	-0.111735	0.657055	0.992319	0.483716	25.9231	517.54	0.122658	28534.9	27.5069	756.632	1840.83	579.049	0.142059	0.0723632	0.943619	1840.83	1.18779e+06	1.07355
Test180	Positive	381	381	153	1	0	1	0.000208448	2.14154	0.00463782	57	99.2425	1.4176	2.80885	0.179297	3.59762	7.4739e+08	507994	10.0618	0.000351718	12.153	0.000945739	7.6866	1.3904e+06	8.0811e-07	4771.3	69.0455	69	0.0362946	172.672	0.695184	-0.212584	0.83756	0.999786	0.492536	26.094	512.166	0.0984162	227329	31.7774	1009.81	3020.47	509.512	0.147042	0.0748584	0.990897	3020.47	1.19618e+06	1.08513
Test181	Positive	2555	2555	2555	0	0	0	0.000241159	2.29604	0.00317979	57	16.943	1.46584	2.34916	0.266494	-2.90782	4.01583e+07	-148859	10.0987	0.000703087	11.3121	0.0025146	7.13595	1.42825e+06	8.03485e-07	4765.36	69.0121	69	0.149453	173.049	0.534366	-0.131038	0.685326	0.995529	0.479608	26.2189	534.525	0.123457	91761.9	25.9394	672.853	1724.98	499.868	0.155422	0.0815413	0.958915	1724.98	1.19424e+06	1.0916
Test182	Positive	2287	2287	2287	0	0	0	0.000266386	3.44244	0.00220929	57	20.6276	1.25649	2.02069	0.336487	-3.09775	1.83408e+07	-62159.3	7.44667	0.00162596	10.3673	0.00547163	6.71746	1.58493e+06	7.99202e-07	4622.26	67.9768	68	0.0245628	144.594	0.444934	-0.111017	0.587622	0.995577	0.459243	24.0087	457.373	0.140443	31217.8	18.6433	347.572	783.998	274.382	0.184088	0.10247	0.958868	783.998	1.15829e+06	1.1123
Test183	Positive	2429	2429	2429	0	0	0	0.000982663	1.94649	0.0196898	58	10.4441	1.54971	2.43281	0.238767	-1.61714	1.72373e+07	-53066.5	11.354	0.0004996	11.4344	0.00161394	7.19037	1.36415e+06	8.10107e-07	4763.55	68.9986	69	0.147865	146.104	0.42977	-0.0631824	0.533173	0.990661	0.470754	24.0865	434.409	0.12734	81763.9	26.1972	686.294	1782.68	683.006	0.11597	0.0540722	0.933561	1782.68	1.19408e+06	1.05795
Test184	Positive	2474	2474	2474	0	0	0	0.000341884	2.5338	0.00967259	57	8.87032	1.53743	2.82064	0.195322	-1.92896	8.08938e+07	-298368	10.5216	0.000608556	11.7837	0.00266953	7.60923	1.45237e+06	8.04773e-07	4745.01	68.8528	69	0.177827	170.246	0.739403	-0.223388	0.84578	0.995352	0.472599	25.8846	505.748	0.0941415	117651	33.0324	1091.14	3301.1	459.348	0.156139	0.0816965	0.957402	3301.1	1.18905e+06	1.08764
Test185	Positive	1701	1701	1701	0	0	0	0.000697134	2.14202	0.014004	57	14.0254	1.54547	2.51362	0.222691	-2.43068	3.36256e+07	-117176	11.205	0.000492841	11.5165	0.00177419	7.31737	1.35439e+06	8.22876e-07	4692.19	68.481	69	0.110073	156.655	0.551135	-0.128767	0.689833	0.993547	0.497271	24.9351	472.965	0.127813	51139.2	25.0649	628.248	1711.62	467.371	0.144859	0.073882	0.948472	1711.62	1.17601e+06	1.07431
Test186	Positive	2301	2301	2301	0	0	0	0.000443781	2.30875	0.0083993	57	11.1645	1.66637	2.48971	0.243393	-1.9456	3.01358e+07	-82501.7	12.6122	0.000746624	10.8699	0.00277874	7.22326	1.31367e+06	8.58783e-07	4447.25	66.6675	67	1.68975	117.318	0.474886	-0.144918	0.700426	0.996028	0.47489	21.5602	345.116	0.1263	36673.2	26.1255	682.541	1746.23	607.802	0.166623	0.0914874	0.964151	1746.23	1.11383e+06	1.10741
Test187	Positive	2297	2297	2297	0	0	0	0.000884897	2.21369	0.0132273	57	13.9616	1.77456	2.48908	0.242186	-2.64016	3.87565e+07	-145172	13.8362	0.000648038	11.3136	0.00321307	7.14414	1.42593e+06	7.95437e-07	4820.27	69.41	70	0.150755	182.681	0.370155	-0.076975	0.546294	0.993013	0.474739	26.9778	576.854	0.137423	32249.5	25.099	629.96	1357.27	600.514	0.150101	0.0781823	0.948783	1357.27	1.20868e+06	1.07319
Test188	Positive	2366	2366	2366	0	0	0	0.000629432	3.05825	0.00854097	58	10.1726	1.03502	1.8161	0.346273	-1.29743	2.68595e+06	-12562.2	5.6698	0.00118526	10.3933	0.00304037	6.60141	1.52382e+06	7.90317e-07	4757.81	68.969	69	0.00920579	144.853	0.521636	-0.118202	0.613094	0.996375	0.481832	24.028	454.235	0.141325	29539.1	16.0476	257.526	729.936	199.396	0.174317	0.0940918	0.959907	729.936	1.1924e+06	1.10961
Test189	Positive	2316	2316	2316	0	0	0	0.00025655	2.15706	0.00335169	57	30.07	1.61972	2.37624	0.275779	0.11152	1.24999e+08	61007.1	11.5866	0.000726865	11.303	0.00249062	7.1075	1.38136e+06	8.2346e-07	4657.77	68.2196	68	1.21516	152.977	0.469016	-0.111312	0.654365	0.999246	0.462861	24.6151	462.494	0.119779	115754	31.1672	971.396	2372.65	831.975	0.148739	0.0780451	0.984635	2372.65	1.16711e+06	1.08519
Test190	Positive	2407	2407	2407	0	0	0	0.000166749	2.85605	0.00235153	57	16.9359	1.21864	2.16548	0.327819	-1.14578	4.79171e+07	-47289.7	6.99014	0.00119915	10.7752	0.00337012	6.96431	1.5085e+06	7.97855e-07	4716.35	68.6586	69	0.148083	162.325	0.638951	-0.147232	0.703005	0.998086	0.486738	25.374	502.596	0.135453	235856	24.1934	585.322	1770.7	355.883	0.159349	0.0840381	0.971619	1770.7	1.18213e+06	1.09474
Test191	Negative	2178	2178	2178	0	0	0	0.00016122	1.97634	0.00280906	57	16.0448	1.70165	2.74905	0.198457	-0.559894	1.01095e+08	37344.4	13.2866	0.000400731	11.9545	0.00129581	7.54149	1.42189e+06	7.75647e-07	4978.52	70.5365	71	2.36573	213.122	0.562556	-0.159742	0.749482	0.999024	0.489323	29.0903	667.555	0.114523	153898	28.0054	784.304	2196.52	585.552	0.152121	0.0789528	0.9816	2196.52	1.24857e+06	1.08751
Test192	Positive	2293	2293	2293	0	0	0	0.000318323	2.46331	0.00505949	57	17.0086	1.42844	2.33848	0.270513	-2.05497	3.18525e+07	-77387.4	9.51884	0.000719821	11.3693	0.0021226	7.10935	1.43432e+06	8.01193e-07	4778.98	69.1122	69	0.0742883	174.213	0.528099	-0.103423	0.633609	0.998804	0.489769	26.312	537.67	0.130803	152895	24.8251	616.287	1647.37	480.749	0.140026	0.0701578	0.977115	1647.37	1.19796e+06	1.07807
Test193	Positive	2552	2552	2552	0	0	0	0.000367662	2.13621	0.00945198	57	9.12704	1.79112	2.99344	0.170701	-1.44449	1.12924e+08	-278835	14.1742	0.000374918	12.0368	0.00151323	7.7768	1.40901e+06	7.95813e-07	4851.72	69.618	70	0.123657	191.208	0.656103	-0.180323	0.806965	0.996634	0.469479	27.4518	573.492	0.0955776	65321.6	35.784	1280.5	3607.5	712.237	0.140537	0.0719901	0.963758	3607.5	1.2161e+06	1.0836
Test194	Negative	1753	1753	1753	1	0	0	0.000150423	2.96378	0.00132888	57	238.919	1.22042	2.17459	0.30165	11.2465	1793881437	1.47154e+06	7.71366	0.00105148	10.7642	0.00269023	6.95625	1.49114e+06	8.02699e-07	4703.3	68.5495	69	0.152096	159.415	0.512843	-0.133781	0.674355	0.99965	0.487036	25.1272	494.665	0.131738	114581	32.8287	1077.72	2339.58	727.417	0.160599	0.0843627	0.990739	2339.58	1.17893e+06	1.09528
Test195	Negative	598	598	598	0	0	0	7.63641e-05	1.951	0.00155055	57	75.1779	1.54326	2.83664	0.18422	6.46618	3132834778	3.10643e+06	12.0712	0.000350066	12.1612	0.000916364	7.70481	1.41947e+06	7.90046e-07	4895.34	69.9101	70	5.24308	197.027	0.695864	-0.225926	0.852561	0.999478	0.489723	27.7348	596.551	0.0968594	1.21257e+06	44.8925	2015.34	5873.39	1021.09	0.148781	0.0763488	0.988903	5873.39	1.22781e+06	1.08417
Test196	Positive	2193	2193	2193	0	0	0	0.000458537	3.09273	0.00492673	57	16.8048	1.57285	2.35081	0.270046	-3.01422	4.46813e+07	-156224	11.5005	0.00102001	10.9993	0.00411456	7.02011	1.4638e+06	7.96468e-07	4774.31	69.0804	69	0.078421	173.598	0.421777	-0.0976692	0.587846	0.994498	0.46833	26.2984	549.885	0.134805	28011.8	23.4935	551.943	1172.7	460.805	0.161239	0.0849431	0.954049	1172.7	1.19687e+06	1.0874
Test197	Negative	587	428	587	1	1	0	0.000581599	1.64801	0.0129113	57	6.51002	2.18284	3.10071	0.159493	-1.58761	8.83478e+07	-299373	20.7533	0.000367341	11.8878	0.00174628	7.78089	1.26898e+06	8.56148e-07	4553.83	67.4429	68	0.94473	138.134	0.490772	-0.117209	0.695242	0.986776	0.451504	23.3294	399.03	0.10367	42016.8	36.697	1346.67	3225.33	1063.51	0.13492	0.0684397	0.934054	3225.33	1.14053e+06	1.07099
Test198	Positive	1608	1608	1608	0	0	0	0.000768096	2.60388	0.0121152	57	15.461	1.61021	2.47615	0.25711	-1.72786	5.60446e+07	-108774	11.4531	0.000759173	11.2532	0.00259391	7.20534	1.42743e+06	8.00298e-07	4779.59	69.1164	69	0.0390887	175.097	0.516123	-0.127054	0.672736	0.997267	0.458931	26.3886	544.677	0.120507	23337.1	25.0335	626.677	1488.37	451.652	0.164388	0.0889116	0.967784	1488.37	1.1981e+06	1.09142
Test199	Positive	1938	1938	1772	0	0	1	0.0010694	1.83781	0.0182077	57	10.9591	2.03509	2.7373	0.209213	-2.5159	6.76393e+07	-274603	18.7656	0.0005801	11.1405	0.00233463	7.3467	1.31113e+06	8.25594e-07	4734.93	68.7832	69	0.831434	168.239	0.391635	-0.0778466	0.585484	0.989528	0.465801	25.852	513.202	0.130687	25591.7	31.1299	969.073	2117.75	933.215	0.125136	0.0605089	0.934707	2117.75	1.18693e+06	1.04659
Test200	Positive	2743	2743	2743	0	0	0	0.000639204	1.89416	0.0125487	57	8.08664	2.01732	2.8936	0.178053	-2.04739	6.85203e+07	-281988	18.2204	0.000388292	11.8793	0.00146053	7.56185	1.29569e+06	8.44384e-07	4625.27	67.976	68	0.236688	150.991	0.470393	-0.104831	0.662148	0.986946	0.454381	24.4415	446.464	0.104893	47668.4	33.9944	1155.62	2635.4	944.007	0.134377	0.0679527	0.932362	2635.4	1.15837e+06	1.07374
Test201	Negative	1853	1853	1853	1	0	0	0.000638935	1.52257	0.0170116	57	8.86811	1.98734	2.96863	0.174148	-1.75945	1.11883e+08	-348184	17.5221	0.000320469	12.1583	0.00129416	7.71937	1.31334e+06	8.25838e-07	4749.73	68.8824	69	0.458008	172.347	0.494548	-0.110153	0.684754	0.991246	0.466163	26.1002	513.964	0.107851	108408	35.3354	1248.59	3140.55	1044.43	0.124463	0.0597999	0.943855	3140.55	1.19002e+06	1.06108
Test202	Positive	2176	2176	2176	0	0	0	0.000324415	2.7903	0.00594299	57	14.7631	1.47289	2.46426	0.258307	-2.66018	3.89746e+07	-146692	10.2045	0.000795924	11.3398	0.00250219	7.22839	1.48267e+06	7.94984e-07	4787.34	69.1695	69	0.0520961	176.235	0.519352	-0.137952	0.706096	0.995946	0.484165	26.4574	542.762	0.122185	98318.3	27.0868	733.692	1823.18	549.485	0.149639	0.0764957	0.960819	1823.18	1.20007e+06	1.07977
Test203	Positive	2259	1585	2259	0	1	0	0.000580281	2.28062	0.0101146	57	14.3266	1.546	2.4348	0.258872	-2.4644	3.98361e+07	-154453	11.2005	0.000670668	11.3243	0.00243975	7.15354	1.4056e+06	8.04483e-07	4788.9	69.1768	69	0.0695591	178.041	0.481671	-0.0821026	0.591388	0.997162	0.48137	26.582	546.223	0.126248	75672.3	29.5771	874.806	2159.89	728.348	0.123737	0.0594806	0.964206	2159.89	1.20038e+06	1.06331
Test204	Positive	2156	2156	2156	0	0	0	0.000378103	2.59507	0.0048317	57	9.69407	1.49902	2.32227	0.276325	-1.92741	1.56558e+07	-76472.2	10.0642	0.00100609	10.7717	0.00355601	6.98498	1.32241e+06	8.91192e-07	4276.97	65.3837	66	0.115909	91.4482	0.572069	-0.167473	0.711721	0.992629	0.414805	19.0326	263.437	0.108763	14490.5	22.0098	484.433	1233.84	307.333	0.195946	0.114891	0.947545	1233.84	1.06988e+06	1.12607
Test205	Positive	1950	1950	1950	0	0	0	0.000353117	1.64694	0.00958225	57	7.4933	1.896	3.09527	0.154881	-1.15472	101360543	-244018	15.9676	0.000243356	12.755	0.000831198	7.90594	1.29423e+06	8.37703e-07	4666.36	68.271	68	0.15274	156.782	0.605364	-0.138741	0.759022	0.997118	0.464452	24.8065	450.414	0.0947441	297963	37.1762	1382.07	3984.44	947.586	0.119287	0.0566886	0.96517	3984.44	1.16924e+06	1.06048
Test206	Positive	1818	1818	1818	0	0	0	0.000655274	2.475	0.00991009	57	16.0851	1.53932	2.33779	0.270698	-2.68258	2.57044e+07	-95519.1	10.6116	0.000748881	11.1745	0.00272761	7.03067	1.42605e+06	8.03053e-07	4749.96	68.9037	69	0.149624	169.942	0.504838	-0.128909	0.670972	0.99575	0.469617	26.0032	528.548	0.123958	44744.7	23.5602	555.082	1340.88	423.805	0.1635	0.0877709	0.958452	1340.88	1.1905e+06	1.09385
Test207	Positive	2264	2264	2264	0	0	0	0.000725608	1.66414	0.0228457	57	6.44228	1.92455	2.99877	0.166302	-1.48913	5.75946e+07	-217581	17.0765	0.000293222	12.3134	0.0013197	7.74441	1.29332e+06	8.32965e-07	4686.5	68.4245	69	0.249949	160.055	0.528528	-0.100296	0.670246	0.990838	0.456484	25.1291	468.928	0.107404	162728	34.1226	1164.35	3227.11	964.81	0.110577	0.0508201	0.934641	3227.11	1.17419e+06	1.05021
Test208	Positive	975	975	514	1	0	1	0.000335586	1.57433	0.012985	57	8.96807	1.65102	2.79783	0.186314	-1.72665	7.79941e+07	-273806	12.4928	0.00035904	12.1037	0.00181279	7.6424	1.41323e+06	7.79484e-07	4963.42	70.4232	71	0.279013	211.671	0.646613	-0.14127	0.744174	0.993542	0.477338	28.9269	648.744	0.107419	186542	31.6016	998.66	3187.38	651.723	0.128828	0.0633887	0.945155	3187.38	1.24439e+06	1.07368
Test209	Positive	1221	1221	1221	0	0	0	0.000567796	2.23665	0.0128497	57	13.0525	1.57481	2.6499	0.202363	-2.41099	4.79682e+07	-177349	11.6753	0.000435119	11.8248	0.00147633	7.44819	1.41493e+06	7.92662e-07	4868.21	69.7491	70	0.0615779	194.18	0.581083	-0.148595	0.741342	0.994538	0.485946	27.7533	595.231	0.107454	79788.7	28.6387	820.178	2223.26	558.397	0.141677	0.0712919	0.952858	2223.26	1.22044e+06	1.07709
Test210	Positive	2183	2183	2183	0	0	0	0.000409286	1.59203	0.0113575	57	8.5358	1.93883	2.9322	0.178832	-1.77987	8.0325e+07	-271757	16.6802	0.000323269	12.2969	0.00112409	7.68269	1.31682e+06	8.27922e-07	4728.71	68.7322	69	0.353604	168.323	0.538276	-0.114272	0.694533	0.994872	0.469904	25.786	499.036	0.106815	211186	34.1067	1163.27	3048.27	895.456	0.12215	0.0580725	0.954192	3048.27	1.1849e+06	1.05853
Test211	Positive	2222	2222	2222	0	0	0	0.000576049	2.38243	0.00931081	57	12.9162	1.40427	2.35328	0.262014	-2.04999	1.85435e+07	-58422.9	9.9977	0.000843401	10.822	0.00322172	7.08774	1.38247e+06	8.33972e-07	4562.11	67.5304	68	0.204024	135.81	0.530867	-0.139476	0.678365	0.994188	0.489096	23.2398	412.89	0.130725	27262.7	20.6461	426.261	1118.15	318.078	0.165844	0.0886794	0.949969	1118.15	1.1431e+06	1.08732
Test212	Positive	2188	2188	2188	0	0	0	0.000318703	2.03485	0.00663945	57	65.895	1.77035	2.89451	0.190459	3.79409	1479099011	1.12896e+06	14.5854	0.00038527	12.2401	0.00108739	7.69264	1.34287e+06	8.30485e-07	4677.66	68.3431	69	0.077442	157.667	0.59962	-0.174127	0.796498	0.999453	0.479724	24.8669	460.789	0.0986272	170939	41.8461	1751.1	4197.92	1032.39	0.136683	0.0681105	0.987141	4197.92	1.17225e+06	1.07224
Test213	Positive	877	500	500	1	1	1	0.000200018	2.55377	0.00279351	57	15.1892	1.45656	2.40827	0.266901	-2.83061	6.30697e+07	-233199	9.65423	0.000850419	11.2674	0.00302129	7.17431	1.48539e+06	7.95528e-07	4791.87	69.2012	69	0.137586	178.278	0.578888	-0.157753	0.734467	0.995	0.450888	26.5931	551.725	0.111107	99275.4	27.7007	767.33	2031.97	512.758	0.172306	0.0954923	0.959887	2031.97	1.20096e+06	1.10575
Test214	Positive	2154	2154	2154	0	0	0	0.000489288	2.70658	0.00708169	57	165.419	1.24972	2.08428	0.315581	7.46932	5.68302e+08	549400	7.99337	0.000976661	10.7633	0.00256254	6.85796	1.45539e+06	8.04851e-07	4724.17	68.7123	69	0.0226601	163.204	0.495782	-0.0957585	0.599885	0.999619	0.502698	25.467	506.003	0.140839	67968.1	26.4067	697.314	1617.83	524.573	0.142326	0.0706568	0.988016	1617.83	1.18416e+06	1.07728
Test215	Positive	2268	2268	2268	0	0	0	0.000238368	2.37189	0.00376993	57	15.7739	1.60996	2.6259	0.226914	-1.9065	1.3378e+08	-205373	11.9163	0.000578579	11.7453	0.00187577	7.40852	1.37874e+06	8.25556e-07	4664.1	68.2644	69	0.0532893	155.402	0.59603	-0.142012	0.728821	0.998743	0.480316	24.7746	463.541	0.111261	128618	32.1097	1031.03	2678.78	656.585	0.143733	0.0726774	0.978609	2678.78	1.16866e+06	1.0788
Test216	Positive	2187	2187	2187	0	0	0	0.000766027	2.671	0.0118752	58	15.4001	1.25526	2.03716	0.298239	-2.4226	7.57994e+06	-38421.5	7.74489	0.000852044	10.7153	0.00222767	6.74641	1.41743e+06	8.16264e-07	4680.15	68.401	69	0.0731933	132.548	0.501117	-0.109827	0.610033	0.993915	0.489615	22.9711	406.025	0.140642	27487.1	18.9077	357.502	932.751	284.824	0.161457	0.0850361	0.948601	932.751	1.17266e+06	1.08902
Test217	Positive	1868	1868	1868	0	0	0	0.000266407	2.48343	0.00443293	57	71.5587	1.37395	2.3286	0.270973	1.77281	2.0394e+08	79233.6	8.80006	0.000790816	11.2053	0.00223632	7.13131	1.44347e+06	8.0809e-07	4720	68.6835	69	0.109082	163.403	0.547013	-0.133716	0.687038	0.999527	0.481702	25.4724	501.499	0.124734	159226	25.3631	643.287	1694.95	467.234	0.155975	0.0814093	0.986685	1694.95	1.18293e+06	1.08633
Test218	Positive	2141	2141	2141	0	0	0	0.0001863	2.20581	0.0026339	57	10.7985	1.58142	2.64433	0.22411	-1.70443	5.71646e+07	-164826	11.3095	0.000547339	11.9168	0.00173961	7.43573	1.36619e+06	8.30777e-07	4634.37	68.0457	68	0.112236	149.861	0.546504	-0.106536	0.672078	0.997921	0.477212	24.3242	439.648	0.113358	261029	32.4113	1050.49	2800.12	791.12	0.121273	0.0575488	0.969865	2800.12	1.16124e+06	1.0611
Test219	Positive	2043	2043	2043	0	0	0	0.000634977	1.56854	0.0235973	57	9.96298	1.92775	3.10985	0.149742	-1.72191	1.07233e+08	-205534	17.415	0.000325682	11.9054	0.00141193	7.88911	1.40914e+06	7.65282e-07	5082.49	71.2513	71	0.73536	184.196	0.605525	-0.178127	0.819626	0.993218	0.465859	26.9222	541.194	0.0877189	90432.4	38.1337	1454.18	4018.44	976.789	0.124506	0.0604625	0.949264	4018.44	1.27486e+06	1.06237
Test220	Positive	1466	1466	1466	0	0	0	0.000173308	2.13614	0.00338325	57	10.2248	1.49608	2.75939	0.197614	-0.401693	7.15135e+07	38983	10.6805	0.000415825	11.9628	0.00122406	7.61767	1.36221e+06	8.21874e-07	4705.02	68.564	69	0.244907	161.817	0.627451	-0.148657	0.759418	0.997251	0.489914	25.2598	475.802	0.110579	259750	31.7049	1005.2	3020.76	659.976	0.127259	0.0613348	0.965786	3020.76	1.17918e+06	1.06627
Test221	Positive	2169	2169	2169	0	0	0	0.000714325	2.22222	0.0106116	57	15.4696	1.58041	2.27868	0.291769	-2.8765	2.5498e+07	-112864	11.6481	0.000819983	10.9795	0.0035603	6.95852	1.33943e+06	8.31889e-07	4628.55	68.016	68	0.143065	147.903	0.391865	-0.0721246	0.533445	0.994921	0.490988	24.2608	454.573	0.140686	57967.5	24.391	594.92	1359.66	573.848	0.140597	0.0704131	0.954344	1359.66	1.15981e+06	1.07744
Test222	Positive	2000	2000	2000	0	0	0	0.000876368	2.03837	0.0170944	57	10.9666	1.69978	2.65577	0.216483	-2.32572	70441561	-267875	12.8558	0.000514828	11.4515	0.00199651	7.39963	1.39182e+06	7.95014e-07	4878.53	69.8217	70	0.200052	169.228	0.54318	-0.108984	0.659865	0.991494	0.478636	25.8965	513.845	0.121683	34974.6	29.3778	863.058	2241.98	634.601	0.134297	0.0665108	0.94132	2241.98	1.22311e+06	1.06525
Test223	Positive	518	518	518	0	0	0	0.000326822	2.25355	0.00601884	57	12.7011	1.59067	2.52252	0.235585	-2.34507	4.67808e+07	-172777	11.5857	0.000594702	11.5518	0.00247626	7.2709	1.39814e+06	8.13917e-07	4717.45	68.6592	69	0.39521	164.863	0.564384	-0.140544	0.71723	0.998124	0.4738	25.5522	498.828	0.112966	121598	29.1752	851.195	2306.82	613.938	0.146904	0.0753315	0.973821	2306.82	1.18213e+06	1.08184
Test224	Positive	1004	1004	1004	0	0	0	0.000897158	1.67378	0.0211765	57	7.77463	1.99009	2.91597	0.170508	-1.59103	4.50327e+07	-153497	17.6665	0.000400887	11.6684	0.00213163	7.58256	1.26322e+06	8.4373e-07	4608	67.8473	68	0.393189	148.188	0.422819	-0.0879091	0.630784	0.990444	0.44719	24.2122	434.291	0.106023	58439.4	34.8619	1215.35	2839.7	1143.36	0.119835	0.0590847	0.937846	2839.7	1.1541e+06	1.06316
Test225	Positive	2104	2104	2104	0	0	0	0.00061105	1.91709	0.0164861	57	11.3699	1.64256	2.7734	0.189942	-1.96535	5.45609e+07	-169010	12.4645	0.000350671	12.1598	0.00130121	7.59815	1.42778e+06	7.7702e-07	4965.66	70.4379	71	0.0795684	213.065	0.609639	-0.14529	0.749082	0.99396	0.479145	29.041	654.163	0.105711	131472	32.4084	1050.3	2971.24	690.068	0.133533	0.0663288	0.950821	2971.24	1.2452e+06	1.07477
Test226	Positive	2065	2065	2065	0	0	0	0.000446097	1.9673	0.0145158	57	5.6804	2.04845	3.27915	0.140282	-1.08267	111423734	-169511	18.5003	0.000263343	12.6123	0.00123273	8.053	1.2923e+06	8.46116e-07	4617.36	67.8974	68	0.252959	150.099	0.569465	-0.131792	0.760918	0.991471	0.447908	24.2147	423.087	0.0872045	178432	43.2158	1867.6	4947.58	1332.12	0.107252	0.0486852	0.941582	4947.58	1.15688e+06	1.045
Test227	Positive	2023	2023	2023	0	0	0	0.00121573	1.93169	0.0238674	57	9.97167	1.79679	2.69297	0.207601	-2.19113	4.96281e+07	-199154	14.7601	0.000449209	11.7228	0.00159821	7.39415	1.29594e+06	8.4339e-07	4618.51	67.9295	68	0.157022	148.437	0.407973	-0.063191	0.541462	0.987684	0.462106	24.2575	441.17	0.12147	68236.1	32.1629	1034.45	2340.18	972.395	0.118748	0.0573855	0.92856	2340.18	1.15677e+06	1.06052
Test228	Negative	1790	1790	1790	0	0	0	0.000316435	2.63537	0.00345747	57	16.0358	1.42473	2.14423	0.35008	-2.81444	3.3705e+07	-123530	8.96674	0.00159836	10.5665	0.00536651	6.80756	1.48982e+06	8.09997e-07	4660.73	68.2517	68	0.329671	153.671	0.507786	-0.125496	0.647665	0.994655	0.465297	24.7153	479.084	0.131619	67190.2	24.6062	605.467	1421.87	443.189	0.174288	0.0961871	0.958632	1421.87	1.16786e+06	1.10859
Test229	Positive	2037	2037	2037	0	0	0	9.00667e-05	2.29472	0.000920502	57	163.843	1.36511	2.44273	0.235879	7.46519	1539337571	1.25267e+06	9.22063	0.000582855	11.5074	0.00149093	7.27704	1.40613e+06	8.2233e-07	4655.49	68.1982	68	0.747394	151.8	0.654023	-0.165846	0.750801	0.999707	0.493111	24.4412	456.753	0.117725	510731	33.7141	1136.64	3152.96	627.242	0.153651	0.0794786	0.990635	3152.96	1.16672e+06	1.08993
Test230	Positive	1934	1934	1934	0	0	0	0.000459752	1.92246	0.00841179	57	13.1832	1.57404	2.29281	0.27492	-2.55082	3.04809e+07	-140574	11.5781	0.00063771	11.1718	0.00262207	7.05042	1.34867e+06	8.18072e-07	4714.8	68.6439	69	0.374936	163.497	0.462116	-0.0982619	0.626203	0.991241	0.468622	25.4806	498.747	0.126262	68105.8	26.5496	704.879	1880.98	663.093	0.140993	0.0718496	0.942214	1880.98	1.18172e+06	1.07775
Test231	Positive	1945	1945	1945	0	0	0	0.00061262	2.33259	0.011715	57	11.5792	1.39295	2.30545	0.257556	-2.20169	1.69071e+07	-83445.3	9.26187	0.000625217	11.2679	0.00188592	7.07187	1.38877e+06	8.10673e-07	4754.79	68.9366	69	0.061735	145.912	0.479359	-0.0754864	0.563971	0.991334	0.485984	24.0702	437.872	0.129568	87574.7	25.0809	629.05	1648.62	556.342	0.124954	0.0600765	0.93599	1648.62	1.19175e+06	1.06024
Test232	Positive	1788	1788	1788	0	0	0	0.00109543	1.64112	0.0301396	57	8.99804	1.9048	2.93317	0.172567	-1.68108	7.569e+07	-183841	16.8705	0.000486262	11.2675	0.00197889	7.6486	1.31075e+06	8.21356e-07	4730.12	68.7442	69	0.416878	167.754	0.534198	-0.117887	0.710954	0.991437	0.468528	25.7422	493.2	0.106878	50586.2	33.1027	1095.79	3011.91	893.452	0.114762	0.0553507	0.936539	3011.91	1.18539e+06	1.08175
Test233	Positive	1974	1974	1974	0	0	0	0.000774028	2.53217	0.0181464	57	7.27705	1.79806	2.89167	0.186722	-1.37803	4.51842e+07	-102100	14.6382	0.000589606	11.2658	0.00276404	7.60262	1.30464e+06	8.56789e-07	4496.47	67.0248	67	0.255238	127.537	0.59357	-0.202941	0.823564	0.99293	0.436132	22.4082	363.261	0.0925042	29694.9	32.5024	1056.41	2745.01	689.677	0.157647	0.0847256	0.951026	2745.01	1.12616e+06	1.08368
Test234	Positive	2037	2037	2037	0	0	0	0.000414173	2.32278	0.0057471	57	14.2343	1.5211	2.32052	0.283328	-2.2702	2.72263e+07	-100908	10.6714	0.000748936	11.2782	0.00275056	7.05764	1.38148e+06	8.14129e-07	4723.61	68.7092	69	0.254667	164.437	0.50268	-0.095123	0.616182	0.993173	0.483395	25.5544	502.214	0.128702	104684	25.7377	662.431	1767.73	557.204	0.135877	0.0669492	0.943828	1767.73	1.18391e+06	1.07115
Test235	Positive	1260	1260	1260	0	0	0	0.000334577	1.77145	0.00821632	57	175.871	1.68611	2.72691	0.204372	8.15316	2275810131	1.6769e+06	13.5447	0.000375327	12.044	0.00108711	7.54091	1.42333e+06	7.75409e-07	4998.13	70.6564	71	0.236323	218.302	0.540499	-0.138845	0.73411	0.999532	0.4747	29.3866	676.205	0.108583	232719	38.3135	1467.92	3498.62	1036.7	0.134576	0.0668111	0.987995	3498.62	1.25358e+06	1.07285
Test236	Negative	203	41	203	1	1	0	0.00016716	2.5306	0.00240468	57	114.666	1.26606	2.46856	0.239911	5.30307	4.05355e+08	387520	8.02881	0.000661598	11.4142	0.00173033	7.33263	1.40612e+06	8.29136e-07	4595.7	67.7688	68	0.0226818	140.252	0.609776	-0.155936	0.745765	0.999828	0.500315	23.5494	412.141	0.119385	328113	27.8242	774.185	2146.5	489.116	0.142475	0.0712848	0.991621	2146.5	1.15156e+06	1.07763
Test237	Positive	783	783	783	0	0	0	0.000534805	2.58298	0.00889523	57	30.2831	1.36486	2.2008	0.280608	-0.735067	3.22847e+07	-29753.8	9.00327	0.000721504	11.0463	0.00212303	6.94061	1.46126e+06	7.85515e-07	4850.48	69.6312	70	0.117708	188.437	0.514367	-0.112727	0.638788	0.999099	0.493487	27.392	593.505	0.133286	58789.6	22.039	485.717	1250.01	372.08	0.151238	0.0777203	0.979961	1250.01	1.2161e+06	1.08491
Test238	Positive	1758	1758	1758	0	0	0	0.000470347	2.67699	0.00600121	57	16.9258	1.36495	2.17164	0.301296	-2.7027	1.77002e+07	-77106.5	9.02702	0.000870611	11.0176	0.00283079	6.90163	1.42407e+06	8.05963e-07	4729.78	68.7578	69	0.0292532	165.874	0.506701	-0.106051	0.623627	0.99421	0.491318	25.6884	515.469	0.13556	40233.3	23.1046	533.824	1348.08	418.223	0.148943	0.0763352	0.949002	1348.08	1.18545e+06	1.0791
Test239	Positive	1721	1721	1721	0	0	0	0.000441733	1.81587	0.011092	57	10.2321	2.01677	2.83282	0.202677	-1.19617	9.65418e+07	-235048	17.4553	0.000521437	11.6678	0.00234511	7.51659	1.27563e+06	8.62343e-07	4508.34	67.1136	68	0.925153	129.479	0.439773	-0.0929504	0.615081	0.996521	0.451661	22.6324	380.74	0.115575	48522.6	32.2972	1043.11	2387.22	918.522	0.142242	0.0731729	0.965217	2387.22	1.12874e+06	1.07299
Test240	Positive	109	69	109	1	1	0	0.000204101	2.53219	0.00257034	57	16.2638	1.39698	2.30114	0.269581	-2.33353	2.50006e+07	-81758.6	9.09514	0.0007322	11.2042	0.00231728	7.08912	1.43464e+06	8.02989e-07	4754.88	68.9378	69	0.210055	170.417	0.493022	-0.120164	0.66693	0.997161	0.467151	26.0291	525.313	0.120237	86028.5	24.6854	609.37	1573.48	508.769	0.156158	0.0822729	0.967313	1573.48	1.19179e+06	1.08926
Test241	Positive	1976	1976	1976	0	0	0	0.000401641	3.57165	0.00370403	57	17.8042	1.23673	1.94512	0.357461	-2.17658	9.19137e+06	-25510.7	7.32603	0.00182959	10.1535	0.0060244	6.56967	1.49702e+06	8.33604e-07	4468.86	66.8397	67	0.0870736	119.414	0.482676	-0.143137	0.649289	0.995442	0.428055	21.808	369.019	0.123275	22677	17.8883	319.99	783.901	246.709	0.197806	0.113643	0.9594	783.901	1.11912e+06	1.1267
Test242	Positive	1969	1969	1969	0	0	0	0.000125652	2.04517	0.00140515	57	60.3542	1.64294	2.5987	0.23254	2.51066	4.75786e+08	355654	12.5435	0.000531994	11.8584	0.0015971	7.37138	1.44114e+06	7.83452e-07	4926.53	70.1566	70	0.777529	204.247	0.508858	-0.111137	0.664604	0.999238	0.482159	28.4493	636.145	0.118994	458379	34.061	1160.15	2871.08	907.094	0.136668	0.0681617	0.984214	2871.08	1.23524e+06	1.07581
Test243	Positive	2013	2013	2013	0	0	0	0.000375029	1.95924	0.00699361	57	10.2622	1.84829	2.79916	0.201674	-1.95329	7.68658e+07	-229324	15.3447	0.00046938	11.9494	0.00189806	7.53927	1.32934e+06	8.33635e-07	4652.58	68.1781	69	0.132511	154.307	0.506367	-0.114419	0.682663	0.996068	0.467462	24.7068	458.838	0.109436	82823.9	33.0964	1095.37	2596.4	851.748	0.138774	0.0707668	0.962684	2596.4	1.16565e+06	1.07673
Test244	Positive	1873	1873	1873	0	0	0	0.000267502	2.33362	0.00490327	57	12.5824	1.53216	2.67742	0.205478	-1.80058	5.10026e+07	-131454	10.7066	0.000474027	11.866	0.0016909	7.48375	1.42591e+06	7.99686e-07	4802.34	69.274	69	0.13809	181.091	0.616107	-0.172552	0.780389	0.998608	0.477343	26.7782	547.177	0.101986	141649	29.4503	867.323	2408.09	541.007	0.150534	0.0780263	0.977255	2408.09	1.20377e+06	1.08772
Test245	Positive	1937	1937	1937	0	0	0	0.000187516	1.58167	0.0122494	57	29.0746	1.76303	2.88841	0.193769	3.30167	2010485776	2.85416e+06	14.6749	0.000442172	11.6231	0.00179636	7.70422	1.41707e+06	7.79306e-07	4978.84	70.4798	70	11.9698	220.348	0.697049	-0.237194	0.868447	0.998174	0.461948	29.1567	677.725	0.0950178	372966	54.0483	2921.21	9744.15	1724.89	0.151245	0.0789167	0.981226	9744.15	1.24925e+06	1.07757
Test246	Positive	1873	1873	1873	0	0	0	0.000252104	2.33578	0.00306876	57	10.8728	1.67315	2.52616	0.255581	-2.30886	4.81318e+07	-204183	12.39	0.000734671	11.6332	0.00246226	7.22864	1.3725e+06	8.32783e-07	4626.45	67.9923	68	0.138639	148.63	0.512034	-0.116631	0.666111	0.997037	0.459921	24.2637	446.983	0.112987	131671	29.6751	880.611	2165.1	671.205	0.151775	0.0799273	0.968201	2165.1	1.15891e+06	1.08396
Test247	Positive	1898	1898	1898	0	0	0	0.000531158	2.60806	0.008165	57	18.8075	1.34934	2.15988	0.289622	-2.56255	1.50438e+07	-55418.2	8.79972	0.000754528	11.0617	0.00225058	6.9171	1.42984e+06	8.05619e-07	4730.59	68.7659	69	0.0324201	165.484	0.501763	-0.107225	0.622606	0.997536	0.490737	25.6665	514.311	0.133594	53720.7	21.204	449.609	1168.29	363.567	0.153838	0.0800928	0.966494	1168.29	1.18582e+06	1.08993
Test248	Negative	1952	1952	1952	0	0	0	0.000485946	1.35418	0.0167119	57	8.0653	2.08842	3.1003	0.154606	-2.01607	209734140	-693123	19.407	0.00029384	12.1495	0.00149788	7.8883	1.34296e+06	7.92346e-07	4986.51	70.5694	71	0.420997	221.204	0.547804	-0.0958835	0.676666	0.988043	0.434209	29.5433	671.49	0.0977727	124514	40.5247	1642.25	4355.91	1288.97	0.103342	0.0470863	0.929131	4355.91	1.25008e+06	1.04293
Test249	Positive	459	459	459	0	0	0	0.0004106	2.56145	0.00394831	57	17.3586	1.50228	2.2333	0.294441	-2.77226	2.3441e+07	-86655.5	10.403	0.000954863	10.887	0.00437717	6.87749	1.40111e+06	8.20087e-07	4640.57	68.1075	68	0.411275	148.918	0.38033	-0.0723509	0.522844	0.992893	0.487153	24.3567	462.56	0.147449	34205	21.912	480.134	1103.73	476.54	0.149883	0.0769645	0.945698	1103.73	1.1629e+06	1.08161
Test250	Positive	503	503	503	0	0	0	0.000218474	2.56825	0.00241366	57	20.7568	1.41468	2.17171	0.307283	-2.41943	5.12354e+07	-163531	9.10664	0.00119152	10.6604	0.00358869	6.81766	1.46101e+06	8.03051e-07	4739.1	68.8265	69	0.184497	167.678	0.541138	-0.125772	0.648412	0.995939	0.476929	25.8285	528.39	0.133438	35289.2	22.3421	499.167	1284.97	356.13	0.169021	0.0912954	0.959947	1284.97	1.18782e+06	1.10056
Test251	Positive	1813	1813	1813	0	0	0	0.00121489	2.00671	0.024276	58	12.4037	1.81818	2.60096	0.221837	-2.41881	4.9234e+07	-184642	15.1324	0.000504299	11.3752	0.00186498	7.3091	1.33342e+06	8.03653e-07	4826.54	69.4527	70	0.27342	159.143	0.392395	-0.0625057	0.525112	0.990469	0.483897	25.155	483.192	0.133666	52448.8	26.7955	717.996	1702.96	710.205	0.120144	0.0579769	0.933796	1702.96	1.20999e+06	1.06155
Test252	Positive	1581	1581	1581	0	0	0	0.000354072	1.99551	0.00664127	57	10.8434	1.7054	2.49831	0.248043	-2.1425	3.349e+07	-140356	12.9459	0.000601885	11.4266	0.00226699	7.23457	1.34035e+06	8.29797e-07	4636.97	68.0775	68	0.259052	126.025	0.441168	-0.0821251	0.574588	0.991297	0.486454	22.368	373.227	0.136723	42036.5	24.5746	603.911	1548.98	569.504	0.13841	0.0686879	0.941254	1548.98	1.16162e+06	1.06677
Test253	Negative	1782	1782	1782	0	0	0	0.000195868	2.24904	0.00333366	57	45.6434	1.48556	2.6941	0.206316	2.22612	222413203	235537	10.5063	0.000459619	11.935	0.00139385	7.52786	1.44359e+06	7.84318e-07	4896.75	69.95	70	0.059353	197.145	0.580858	-0.130709	0.720625	0.999483	0.485452	27.9478	601.165	0.11171	259408	30.6922	942.011	2580.85	655.29	0.127486	0.0614384	0.985014	2580.85	1.22788e+06	1.06608
Test254	Positive	1927	1927	1927	0	0	0	8.41991e-05	1.82397	0.00312231	57	104.758	1.57268	2.41802	0.268745	8.0612	4927875321	4.68057e+06	11.9682	0.00081685	11.2286	0.0027365	7.1369	1.39172e+06	8.31651e-07	4615.19	67.8695	68	18.7205	149.247	0.679467	-0.158291	0.725953	0.999129	0.459	23.9282	459.643	0.117896	613824	47.7278	2277.94	7736.14	1439.69	0.168263	0.0919125	0.988311	7736.14	1.15661e+06	1.1029
Test255	Positive	1840	1840	1840	0	0	0	0.000521711	1.64532	0.0132196	57	10.747	1.9073	2.60595	0.243419	-2.44631	9.26856e+07	-378227	16.0423	0.000635922	11.161	0.00269179	7.26332	1.31417e+06	8.22543e-07	4775.06	69.0689	69	1.27369	176.688	0.422303	-0.0794814	0.585379	0.987924	0.465095	26.4628	541.318	0.124991	57582.2	33.9026	1149.38	2761.37	1102.67	0.128172	0.0624965	0.935445	2761.37	1.19656e+06	1.06447
Test256	Positive	1835	1835	1835	0	0	0	0.000579611	2.66313	0.00874884	57	10.369	1.49508	2.49071	0.235892	-2.12679	2.74562e+07	-136097	10.344	0.000693612	11.3899	0.00296364	7.20866	1.40177e+06	8.06541e-07	4771.57	69.0541	69	0.0497497	176.126	0.571918	-0.129535	0.694973	0.993627	0.483717	26.4316	539.828	0.114054	43898.4	27.8794	777.261	2039.31	526.749	0.140444	0.0703546	0.947708	2039.31	1.19568e+06	1.0762
Test257	Positive	931	881	931	1	1	0	0.000181837	1.62161	0.00401472	57	40.9898	1.87656	3.11283	0.156323	2.84627	8.21312e+08	729540	16.3316	0.000232448	12.754	0.000780598	7.92402	1.29689e+06	8.39907e-07	4660.29	68.2158	68	1.06524	154.007	0.629823	-0.175467	0.811289	0.999129	0.476705	24.5383	442.474	0.093321	412169	41.9749	1761.89	4606.65	1014.92	0.12864	0.0627697	0.982678	4606.65	1.16777e+06	1.06844
Test258	Positive	1522	1522	1522	0	0	0	0.000391897	2.97534	0.00592076	57	11.9144	1.40948	2.33302	0.275571	-1.96175	3.13768e+07	-136485	8.90722	0.00102865	10.8243	0.00352818	7.08841	1.42279e+06	8.49724e-07	4461.05	66.7719	67	0.123409	119.316	0.62489	-0.175191	0.746522	0.996528	0.446325	21.7247	351.33	0.108258	46369.9	25.4194	646.143	1753.8	367.936	0.177637	0.0987341	0.96449	1753.8	1.11705e+06	1.10825
Test259	Positive	1721	1721	1721	0	0	0	0.00139604	2.78424	0.0178994	57	15.0348	1.62025	2.28233	0.293789	-2.86005	4.21418e+07	-177479	11.7593	0.00109365	10.3816	0.00540275	7.00048	1.36307e+06	8.36464e-07	4568.61	67.5761	68	0.131546	114.693	0.588591	-0.187691	0.747447	0.992492	0.441075	21.3318	342.287	0.124279	5977.19	22.7328	516.779	1284.52	320.714	0.193481	0.111574	0.954028	1284.52	1.14417e+06	1.11927
Test260	Positive	1820	1820	1820	0	0	0	0.000931871	1.5316	0.0255341	57	10.9303	1.87483	2.78924	0.190101	-2.42777	8.46595e+07	-315325	16.2508	0.000337977	11.9454	0.00126248	7.54425	1.33109e+06	8.11288e-07	4823.91	69.4208	70	0.209406	186.543	0.519998	-0.0992905	0.662588	0.991181	0.46885	27.1728	562.948	0.112207	129354	34.3847	1182.31	2951.47	933.015	0.115107	0.0535072	0.938911	2951.47	1.20941e+06	1.05217
Test261	Positive	718	718	718	0	0	0	8.23383e-05	2.455	0.000835605	57	68.5869	1.45292	2.34166	0.275878	2.40071	8.06766e+08	645273	9.97759	0.000870922	11.2234	0.00244101	7.11432	1.50289e+06	7.84272e-07	4858.01	69.6669	70	2.50029	191.415	0.576022	-0.123928	0.672097	0.999444	0.479989	27.5081	600.982	0.124177	357230	33.8841	1148.13	3118.41	805.263	0.152263	0.079647	0.987642	3118.41	1.21801e+06	1.0879
Test262	Positive	1770	1770	1770	1	0	0	0.000300498	3.10595	0.00275034	57	20.2864	1.03658	1.68331	0.398409	-2.16611	6.20652e+06	-29534.1	5.48302	0.00159528	10.0617	0.0045326	6.40868	1.51785e+06	8.03799e-07	4660.33	68.2584	68	0.0136022	128.164	0.485214	-0.0963232	0.564258	0.995395	0.495355	22.5977	396.991	0.152975	27571.6	16.3798	268.299	745.222	230.57	0.165788	0.088105	0.95438	745.222	1.16783e+06	1.09329
Test263	Positive	1690	1690	1690	0	0	0	0.000231975	2.72928	0.00231844	57	19.6491	1.2795	2.18209	0.298627	-1.92797	3.08605e+07	-91147.9	7.89152	0.000970018	10.9295	0.00299181	6.93097	1.42348e+06	8.24245e-07	4615.67	67.9224	68	0.0702004	144.727	0.538458	-0.123084	0.654835	0.999218	0.494413	23.9791	442.006	0.133237	71267.6	23.5086	552.657	1404.92	392.718	0.155578	0.0807016	0.982348	1404.92	1.15654e+06	1.08766
Test264	Positive	759	759	759	0	0	0	0.000876344	2.06613	0.0242028	58	9.15146	1.67401	2.83957	0.172932	-1.80089	3.87333e+07	-148861	13.7708	0.000485847	11.3	0.00228224	7.58737	1.29323e+06	8.20548e-07	4756.82	68.9387	69	0.432084	173.972	0.563131	-0.128761	0.730906	0.991374	0.473429	26.2171	515.01	0.107077	60223.2	32.8829	1081.29	3011.48	829.43	0.11065	0.0495748	0.934805	3011.48	1.19235e+06	1.04517
Test265	Positive	1701	1701	1701	0	0	0	0.000507768	2.92801	0.0061364	57	142.669	1.23624	2.0066	0.336036	9.30867	748100235	906960	8.06833	0.00118546	10.6311	0.00322228	6.71983	1.49786e+06	7.89016e-07	4796.74	69.2373	69	0.00799561	176.635	0.473435	-0.0838878	0.562734	0.999618	0.501939	26.5063	557.815	0.144997	62716.1	27.079	733.27	1563.17	547.451	0.143141	0.0716501	0.988186	1563.17	1.20255e+06	1.07496
Test266	Positive	1784	1784	1784	0	0	0	0.000620798	1.95269	0.0112494	57	12.1165	1.62666	2.38065	0.263346	-2.41054	2.79579e+07	-119186	11.9215	0.000793441	10.839	0.0032792	7.10337	1.31758e+06	8.59811e-07	4455.7	66.7313	67	0.339784	117.877	0.456627	-0.0931229	0.602093	0.992243	0.466849	21.6221	344.91	0.12521	45177.6	25.6912	660.039	1614.66	570.091	0.144963	0.0729798	0.942401	1614.66	1.1159e+06	1.07245
Test267	Negative	1730	1730	1730	0	0	0	0.000255502	2.45464	0.00446483	57	34.4162	1.38926	2.43704	0.239449	-0.455527	6.29523e+07	-28418.5	9.42229	0.000559599	11.497	0.00157974	7.2599	1.42628e+06	7.96805e-07	4813.59	69.3607	69	0.241038	180.798	0.547252	-0.123691	0.682915	0.999141	0.498079	26.7975	556.04	0.12584	135648	25.867	669.099	1805.78	499.293	0.138642	0.0687552	0.980497	1805.78	1.20664e+06	1.07371
Test268	Positive	1891	492	1891	0	1	0	0.000574314	1.82841	0.0103677	57	12.2761	1.63786	2.50711	0.237979	-2.46468	5.35234e+07	-199019	12.3179	0.000523099	11.469	0.00183899	7.25332	1.33252e+06	8.2628e-07	4688.57	68.4451	69	0.319068	159.316	0.48766	-0.0827617	0.599519	0.990613	0.479612	25.1198	478.411	0.125731	104149	31.0725	965.501	2418.44	810.488	0.123972	0.0599434	0.935529	2418.44	1.17495e+06	1.06233
Test269	Positive	1353	1353	1353	0	0	0	0.000332076	2.19204	0.00637058	57	10.8728	1.54737	2.62335	0.218854	-1.34698	5.08862e+07	-73964.1	11.2899	0.0005182	11.5698	0.00190693	7.40078	1.34132e+06	8.32758e-07	4634.75	68.0546	68	0.302909	149.842	0.610653	-0.158826	0.759153	0.996742	0.490177	24.3348	442.052	0.114598	96424	28.8329	831.337	2387.78	547.706	0.143199	0.0731099	0.963207	2387.78	1.1614e+06	1.07887
Test270	Positive	1868	1868	1868	0	0	0	0.000327018	2.20761	0.00457621	57	13.4087	1.55621	2.38585	0.264582	-2.56556	5.14827e+07	-197076	10.9592	0.00069762	11.3563	0.00218862	7.14246	1.36087e+06	8.39214e-07	4577.8	67.6348	68	0.166659	138.961	0.472493	-0.0723697	0.557217	0.997868	0.482165	23.4631	413.44	0.131348	134057	28.9443	837.775	2095.26	724.693	0.127175	0.0615745	0.96988	2095.26	1.14679e+06	1.06772
Test271	Positive	1629	1629	1629	0	0	0	0.000275937	2.26462	0.00504734	57	8.75821	1.51405	2.66269	0.205829	-1.81777	3.93482e+07	-164706	10.6949	0.000473331	11.8115	0.00155686	7.47008	1.36161e+06	8.29e-07	4642.68	68.1134	68	0.114336	151.574	0.609591	-0.143526	0.734272	0.993506	0.491145	24.4814	447.693	0.110155	111967	28.5749	816.527	2331.98	533.794	0.136285	0.0679865	0.946952	2331.98	1.16322e+06	1.07257
Test272	Positive	1649	1649	1649	0	0	0	0.000119588	1.90902	0.00200995	57	79.4759	1.73511	2.96649	0.180866	5.89665	4908741167	3.7031e+06	14.6817	0.000372974	12.2781	0.00113589	7.75986	1.45139e+06	7.72557e-07	5009.06	70.703	71	1.39755	221.889	0.613937	-0.156958	0.773823	0.99949	0.485619	29.4791	684.662	0.10234	675972	50.9069	2591.52	6309.75	1544.48	0.128809	0.0624955	0.988932	6309.75	1.2564e+06	1.06797
Test273	Positive	1860	1860	1860	0	0	0	0.00027767	1.821	0.00570551	57	45.337	1.83205	2.9636	0.180488	2.55103	7.87397e+08	594125	14.8459	0.000378367	12.1616	0.0017204	7.7541	1.33277e+06	8.27206e-07	4707.04	68.5606	69	0.195127	163.681	0.569893	-0.140123	0.749017	0.99907	0.465613	25.3613	481.497	0.0988107	113281	40.7155	1657.75	4073.57	1089.29	0.128711	0.0633483	0.982225	4073.57	1.17954e+06	1.07088
Test274	Positive	163	163	163	1	0	0	0.000246254	2.43839	0.00312912	57	20.0513	1.52408	2.4699	0.25796	-0.860111	9.87297e+07	-71535.6	10.4938	0.00074694	11.464	0.00226931	7.22717	1.40325e+06	8.27235e-07	4626.04	67.9889	68	0.0986565	147.724	0.569518	-0.147388	0.720643	0.998827	0.465586	24.1753	443.712	0.114368	107158	29.9377	896.265	2252.99	589.365	0.161388	0.0867575	0.980596	2252.99	1.1591e+06	1.0962
Test275	Positive	1741	1741	1741	0	0	0	0.000492154	1.99657	0.0114593	57	19.2195	1.82665	2.92427	0.171603	-0.0440789	1.20344e+08	-29083.3	15.2138	0.000353901	12.0024	0.00141858	7.68198	1.31754e+06	8.34246e-07	4662.19	68.2473	68	0.568216	155.814	0.518945	-0.155082	0.764884	0.997481	0.473299	24.8089	457.051	0.1012	90032.3	33.7129	1136.56	2881.85	885.792	0.139397	0.0703148	0.970935	2881.85	1.1681e+06	1.07657
Test276	Positive	1380	1380	1380	1	0	0	0.000395786	2.82675	0.00443252	57	19.1833	1.22385	2.05497	0.317621	-2.9888	1.90038e+07	-75059.5	7.37319	0.00112731	10.6085	0.00313179	6.80003	1.44676e+06	8.29039e-07	4534.73	67.3303	67	0.0307518	129.694	0.508065	-0.123852	0.6233	0.99528	0.472034	22.7257	401.22	0.14155	28201.6	18.0835	327.015	842.573	249.021	0.180992	0.100071	0.955739	842.573	1.1361e+06	1.11612
Test277	Positive	734	734	734	0	0	0	0.000425857	2.18942	0.00546227	57	10.8985	1.89893	2.60066	0.241576	-2.56013	6.04033e+07	-250695	16.6216	0.000682431	11.2294	0.00278352	7.24068	1.34187e+06	8.29721e-07	4674.41	68.3485	69	0.0912061	157.067	0.389303	-0.0840783	0.566435	0.991559	0.48188	25.0015	488.629	0.138439	20622	27.0519	731.804	1498.01	666.495	0.153095	0.0800206	0.945879	1498.01	1.17112e+06	1.08251
Test278	Positive	1685	1685	1685	0	0	0	0.000364658	1.67457	0.0076371	57	14.33	1.92502	3.05011	0.167768	-0.516964	2.54798e+08	-61710.5	16.6844	0.000311768	12.3714	0.00113507	7.79872	1.43628e+06	7.62472e-07	5105.91	71.4028	72	0.123985	246.953	0.561209	-0.143049	0.761628	0.997905	0.450989	31.2119	764.496	0.0905775	135125	43.7807	1916.75	4819.65	1323.87	0.123975	0.0609528	0.973404	4819.65	1.28041e+06	1.06863
Test279	Positive	1883	1883	1883	0	0	0	0.000477043	2.37879	0.0113785	57	7.87124	1.66055	2.88007	0.197097	0.0538442	9.53125e+07	99282.8	11.9927	0.000643086	11.1677	0.00288303	7.64032	1.32598e+06	8.56081e-07	4493.35	67	67	0.584328	124.784	0.709598	-0.243796	0.862189	0.995608	0.444221	22.0956	353.187	0.0873532	55035.9	33.4243	1117.18	3406.67	553.398	0.166591	0.0911328	0.961595	3406.67	1.12562e+06	1.10441
Test280	Positive	1815	1815	1815	0	0	0	0.000279168	1.81008	0.00570875	57	173.95	1.65815	2.80615	0.193973	10.0859	12837196869	7.38481e+06	13.6008	0.000355972	12.1915	0.00117843	7.61688	1.40422e+06	7.88553e-07	4934.24	70.1528	70	0.0840524	206.532	0.645558	-0.129059	0.728208	0.999472	0.475325	28.3153	633.482	0.10764	241129	57.2118	3273.19	7955.65	1692.37	0.119437	0.0563173	0.988304	7955.65	1.23752e+06	1.05935
Test281	Positive	1592	1592	1592	0	0	0	0.00295616	1.17424	0.0673064	58	7.53791	2.41204	3.20908	0.141182	-1.95598	2.13468e+08	-652999	26.3699	0.00112085	9.95668	0.00477327	7.66073	1.33139e+06	8.0876e-07	4821.47	69.3821	70	0.866354	191.401	0.482717	-0.137016	0.754743	0.982909	0.432229	27.4636	574.773	0.0952788	25182.6	44.304	1962.85	4576.72	1636.87	0.106305	0.0487977	0.919668	4576.72	1.20969e+06	1.03769
Test282	Positive	1539	1539	1539	0	0	0	0.000789367	2.07648	0.0188191	57	12.3904	1.61617	2.64013	0.209116	-1.15011	4.04916e+07	-51162.5	12.1079	0.000471972	11.608	0.00167389	7.36685	1.35325e+06	8.23126e-07	4695.88	68.499	69	0.110145	135.244	0.587307	-0.144953	0.734948	0.997814	0.486228	23.0994	393.403	0.11371	76082.6	30.7406	944.986	2519.45	630.142	0.139915	0.0707274	0.971389	2519.45	1.17705e+06	1.07491
Test283	Positive	1761	1761	1761	0	0	0	0.000203445	1.96205	0.00463273	57	32.6418	1.45319	2.06334	0.328442	0.703478	9.88332e+07	125716	9.91653	0.000870704	10.8558	0.00260716	6.80775	1.39499e+06	8.14966e-07	4677.85	68.3744	68	5.87897	156.428	0.430505	-0.074412	0.531846	0.998708	0.49357	24.9171	488.41	0.154856	201366	26.5183	703.219	2044.68	791.279	0.143293	0.0719646	0.979837	2044.68	1.17252e+06	1.07512
Test284	Positive	1784	1784	1784	0	0	0	0.000869514	1.30351	0.0308854	57	4.62649	2.36678	3.32451	0.130293	-1.08774	1.17711e+08	-388220	24.1678	0.000453599	11.3304	0.00216509	7.93865	1.19379e+06	8.93979e-07	4386.85	66.1714	67	1.67154	114.1	0.509375	-0.106465	0.710323	0.990517	0.415933	21.0338	307.588	0.0819087	60329.5	45.9574	2112.08	5325.17	1741.14	0.101507	0.0464079	0.937744	5325.17	1.09835e+06	1.04581
Test285	Negative	1749	1749	1749	0	0	0	6.69056e-05	1.72722	0.00133354	57	76.7295	1.698	2.98843	0.17142	4.41828	3335807973	2.44903e+06	13.5055	0.00030895	12.5292	0.00089248	7.84846	1.36245e+06	8.21546e-07	4725.6	68.6854	69	4.55069	167.66	0.684611	-0.179445	0.813129	0.999401	0.476306	25.5136	491.079	0.0954102	2.61843e+06	44.9243	2018.19	6199.16	1128.13	0.134312	0.0669453	0.986677	6199.16	1.18444e+06	1.0745
Test286	Positive	791	791	791	0	0	0	0.000402646	2.06382	0.00849342	57	8.19163	1.57056	2.66927	0.209218	-1.65918	3.7337e+07	-148766	11.2568	0.000529192	11.6046	0.00221005	7.4671	1.36272e+06	8.38489e-07	4581.77	67.6635	68	0.494157	139.903	0.586469	-0.169667	0.769309	0.993647	0.446114	23.5082	409.293	0.0995116	95115.2	29.2573	855.991	2381.06	590.24	0.160404	0.086671	0.953657	2381.06	1.14763e+06	1.09708
Test287	Positive	1530	1530	1530	0	0	0	0.000591376	2.17286	0.0147859	57	10.9561	1.50524	2.57152	0.221484	-1.87692	3.39957e+07	-134506	10.5656	0.000521895	11.5955	0.0020595	7.37245	1.39098e+06	8.0526e-07	4784.64	69.1495	69	0.0751633	176.443	0.604256	-0.141097	0.722576	0.995041	0.497336	26.4465	536.846	0.119963	88037.3	27.4044	751.001	2134.88	493.87	0.139493	0.0699043	0.952759	2134.88	1.1993e+06	1.077
Test288	Positive	1657	1657	1657	0	0	0	0.000324602	2.04996	0.00590426	57	26.2488	1.76421	2.62781	0.252244	0.633096	3.3966e+08	161741	13.4308	0.000844778	11.2904	0.00389827	7.34573	1.37346e+06	8.53625e-07	4490.7	66.9759	67	0.277952	124.099	0.566011	-0.151298	0.721627	0.998918	0.439168	22.0882	365.186	0.10971	70735.3	35.5578	1264.36	3033.97	813.824	0.16601	0.0900667	0.982743	3033.97	1.12436e+06	1.09945
Test289	Positive	1820	1820	1820	0	0	0	0.000519629	2.07501	0.0112228	57	10.2115	1.62179	2.66067	0.212828	-1.42978	5.48649e+07	-165127	12.0164	0.000520854	11.6588	0.00228228	7.46286	1.34051e+06	8.35167e-07	4604.68	67.8385	68	0.561904	143.471	0.557926	-0.14146	0.706842	0.997435	0.467783	23.8457	430.446	0.121534	72543	25.5066	650.588	1847.83	491.885	0.157988	0.0838112	0.969382	1847.83	1.15356e+06	1.09215
Test290	Positive	1265	1265	1265	0	0	0	0.000328535	1.92282	0.00739412	57	10.0259	1.56998	2.54402	0.233431	-2.19256	5.25953e+07	-231609	11.1095	0.000611781	11.529	0.00237204	7.34076	1.34468e+06	8.51564e-07	4513.32	67.1561	68	0.252286	128.237	0.592728	-0.138646	0.716558	0.993571	0.473447	22.4902	372.813	0.113645	142621	29.3257	859.996	2458.26	599.546	0.141735	0.0711232	0.949265	2458.26	1.13011e+06	1.08023
Test291	Positive	1731	1731	1731	0	0	0	0.000707202	2.28113	0.0117387	57	13.4122	1.62928	2.4231	0.247568	-2.08781	2.11252e+07	-76159.2	11.9951	0.000569977	11.3373	0.00188083	7.13424	1.39105e+06	7.88703e-07	4879.48	69.8317	70	0.211961	195.612	0.388839	-0.0630013	0.523654	0.994433	0.473161	27.9023	612.263	0.132138	51603.2	27.4819	755.257	1751.92	756.467	0.126457	0.0610235	0.951916	1751.92	1.22352e+06	1.05889
Test292	Positive	1419	1419	1419	0	0	0	0.00036428	1.65347	0.0104123	57	13.231	1.8762	2.94026	0.179394	-0.974812	1.84965e+08	-247836	15.5913	0.000317321	12.4162	0.00109955	7.73874	1.33204e+06	8.22442e-07	4746.89	68.8585	69	0.159745	171.176	0.557967	-0.129389	0.727275	0.998233	0.459382	25.9722	506.911	0.100309	223729	37.0395	1371.93	3612.64	1000.24	0.130512	0.0653277	0.97447	3612.64	1.1896e+06	1.06974
Test293	Negative	1613	1613	1613	0	0	0	0.000122649	1.99764	0.00172741	57	60.6995	1.64827	2.74322	0.219019	2.79409	7.42609e+08	512940	12.3728	0.000518901	12.043	0.0014023	7.54985	1.41358e+06	8.0254e-07	4814.14	69.3476	70	0.184416	182.579	0.594506	-0.162637	0.767655	0.999545	0.478493	26.8443	553.318	0.107377	532755	35.7807	1280.26	3304.78	810.179	0.144816	0.0739097	0.987997	3304.78	1.20674e+06	1.08042
Test294	Negative	672	672	672	0	0	0	0.000192273	2.0782	0.00353876	57	27.0161	1.42077	2.58646	0.213185	1.12508	1.13693e+08	138198	9.91907	0.000440506	11.8086	0.00127409	7.42623	1.38016e+06	8.09135e-07	4771.01	69.0477	69	0.547171	173.416	0.595069	-0.126975	0.705728	0.999016	0.489832	26.1968	522.586	0.116255	334314	29.3322	860.376	2502.36	603.631	0.130061	0.0631944	0.979306	2502.36	1.19583e+06	1.06758
Test295	Positive	1753	1753	1753	0	0	0	0.000399495	2.88477	0.00646101	57	27.1562	1.22774	2.22442	0.283748	-0.350502	4.11215e+07	-10403.6	7.21919	0.000951373	10.9059	0.00267098	7.01037	1.50485e+06	7.99378e-07	4713.54	68.6397	69	0.0339692	161.728	0.570297	-0.147914	0.700751	0.999371	0.484626	25.3534	501.124	0.125486	67509.6	23.003	529.139	1415.8	356.316	0.164587	0.0874665	0.984501	1415.8	1.1814e+06	1.10303
Test296	Positive	75	75	75	0	0	0	9.94756e-05	1.83674	0.00240379	57	82.7807	1.56344	2.36639	0.278669	7.36996	3959934463	4.31441e+06	12.22	0.000727882	11.2172	0.00215433	7.10668	1.47913e+06	7.70839e-07	4985.42	70.5227	70	8.49152	218.266	0.602701	-0.0784389	0.572037	0.998826	0.485861	29.0955	701.577	0.138063	554671	55.3641	3065.18	9073.41	2224.35	0.127132	0.06148	0.984824	9073.41	1.25068e+06	1.06563
Test297	Positive	1594	1594	1594	0	0	0	0.00885516	1.39286	0.078828	57	10.3731	2.38119	3.00001	0.164873	-2.45215	1.61497e+08	-511140	26.4457	0.00138888	9.59829	0.00554324	7.37734	1.3314e+06	7.88877e-07	4843.43	69.5508	70	0.350177	192.343	0.352142	-0.0938082	0.651271	0.982922	0.433905	27.6311	587.698	0.103443	8023.19	39.3063	1544.98	3112.64	1627.2	0.113908	0.0546952	0.920478	3112.64	1.21461e+06	1.04688
Test298	Positive	1158	1158	923	1	0	1	0.0008245	2.15022	0.0170526	57	6.36171	1.51714	2.60099	0.206314	-1.41806	2.02452e+07	-112225	11.0247	0.000491545	11.6284	0.00193778	7.34604	1.33195e+06	8.31396e-07	4644.17	68.1236	68	0.095651	152.085	0.613985	-0.129753	0.71551	0.99218	0.48243	24.5119	447.817	0.111203	64903.2	29.1032	846.998	2513.93	574.984	0.123167	0.0583551	0.936686	2513.93	1.16362e+06	1.05816
Test299	Positive	1357	1357	1357	0	0	0	0.000365278	2.13977	0.00864004	57	9.19733	1.87338	2.90343	0.184808	-1.73124	8.03861e+07	-172482	15.61	0.00039778	12.0757	0.00145547	7.6628	1.33623e+06	8.26461e-07	4697.74	68.5063	69	0.218852	162.612	0.537208	-0.146919	0.753202	0.99468	0.470743	25.3408	479.634	0.102833	102127	34.1934	1169.19	3004.25	880.642	0.134517	0.066723	0.955829	3004.25	1.17735e+06	1.06894
Test300	Positive	1260	478	1247	1	1	1	0.000290376	2.43684	0.00397419	57	12.1971	1.3866	2.28657	0.275382	-2.09652	3.11119e+07	-129934	8.91249	0.000755292	11.2534	0.00242612	7.07143	1.38686e+06	8.27519e-07	4631.75	68.0369	68	0.111447	147.69	0.561608	-0.108198	0.644813	0.997336	0.484917	24.1926	444.628	0.128965	114386	26.0688	679.582	1917.1	508.256	0.141273	0.0706413	0.965504	1917.1	1.16059e+06	1.06884
Test301	Positive	965	965	965	0	0	0	0.000364281	3.09337	0.00561772	58	11.3273	1.26262	2.23306	0.286735	-1.91529	1.72904e+07	-74327.7	7.64833	0.00117487	10.3735	0.00864639	6.9633	1.42974e+06	8.36606e-07	4519.99	67.2164	67	0.406005	106.715	0.602739	-0.183812	0.754319	0.994901	0.449257	20.5588	308.997	0.112423	28034.3	21.8918	479.251	1375.22	322.121	0.179812	0.100734	0.957076	1375.22	1.132e+06	1.12886
Test302	Positive	1742	1742	1742	0	0	0	0.000364873	1.82045	0.00696037	57	15.4402	1.6355	2.5142	0.234718	-2.72482	5.55537e+07	-200534	12.6718	0.000458773	11.7577	0.00150407	7.27984	1.37905e+06	7.95994e-07	4869.69	69.7569	70	0.245804	192.468	0.389016	-0.0453584	0.470788	0.989737	0.455107	27.6556	592.365	0.126437	214398	30.3829	923.121	2278.5	974.794	0.103691	0.0461616	0.931404	2278.5	1.22106e+06	1.04416
Test303	Negative	3065	1143	1143	0	0	0	0.000122464	2.78772	0.00245946	57	13.4256	1.23854	2.66842	0.21471	0.638595	1.10739e+08	122663	7.33122	0.00071477	11.4891	0.00240098	7.55449	1.43191e+06	8.40958e-07	4500.07	67.0576	67	0.419345	125.146	0.800103	-0.317641	0.904814	0.998925	0.441461	22.1437	356.266	0.0854995	306217	29.1146	847.662	2943.51	288.183	0.192782	0.1101	0.981521	2943.51	1.12713e+06	1.12845
Test304	Negative	2805	876	876	0	0	0	0.000422691	2.0463	0.00932303	57	10.0706	1.94979	2.66653	0.226848	-2.21332	5.20303e+07	-197332	16.8216	0.000796216	10.8613	0.00341846	7.26989	1.31513e+06	8.43252e-07	4587.1	67.7061	68	0.260687	141.603	0.334027	-0.167035	0.736578	0.989562	0.397171	23.7352	432.434	0.104873	7988.06	27.3446	747.726	1551.37	777.007	0.19191	0.114854	0.947754	1551.37	1.14894e+06	1.13333
Test305	Positive	3198	1269	1269	0	0	0	0.000324983	2.08371	0.0130681	57	5.42858	1.95407	3.24035	0.156758	-0.742638	290478737	-611928	15.9869	0.000421092	12.4215	0.00190614	8.02305	1.28075e+06	8.90542e-07	4374.34	66.0704	67	0.268277	110.737	0.760631	-0.243013	0.882287	0.997024	0.404399	20.4694	298.763	0.0657963	146488	48.2221	2325.37	7149.74	934.847	0.164907	0.0921288	0.969823	7149.74	1.0939e+06	1.10465
Test306	Negative	3244	600	1315	0	1	0	0.00124904	1.06184	0.0459487	57	9.30805	2.58946	3.62829	0.120733	1.39585	1091558400	1.89806e+06	29.2011	0.000378241	11.6191	0.002151	8.2037	1.31441e+06	8.23169e-07	4746.75	68.7871	68	1.01938	170.267	0.561953	-0.18154	0.834556	0.993881	0.415151	25.597	494.899	0.0767092	66723.3	62.3357	3885.73	9263.02	2582.77	0.129735	0.0661564	0.959308	9263.02	1.19017e+06	1.06308
Test307	Negative	828	749	707	1	0	1	0.000324709	2.14014	0.00716621	57	42.5547	1.70013	2.91515	0.179712	2.22782	5.4013e+08	422396	13.269	0.000445085	11.6816	0.00156874	7.67291	1.31902e+06	8.44419e-07	4600.09	67.7845	68	0.462761	144.767	0.697434	-0.279434	0.889392	0.998801	0.439018	23.8226	418.349	0.0796182	50420.3	36.9186	1362.99	3589.65	611.967	0.179693	0.100541	0.982109	3589.65	1.15217e+06	1.1086
Test308	Positive	2978	1049	1049	0	0	0	0.000404656	1.97953	0.00785565	57	14.643	1.89325	2.67255	0.249415	-0.450807	1.69407e+08	-100424	15.1464	0.000846031	11.3345	0.00447975	7.37103	1.36752e+06	8.53413e-07	4488.04	66.9579	67	0.521222	124.045	0.50843	-0.147495	0.709284	0.99816	0.388866	22.1127	369.609	0.0994536	56563.6	34.4691	1188.12	2726.27	872.343	0.190646	0.112537	0.978553	2726.27	1.1234e+06	1.13761
Test309	Negative	1229	883	883	1	0	0	0.0327985	1.03004	0.148861	57	3.53334	2.6194	3.32156	0.130833	-1.06156	8.37787e+07	-328368	31.5324	0.0016584	9.30473	0.00422535	7.61509	1.14519e+06	9.12063e-07	4316.41	65.6583	66	1.53277	101.256	0.440098	-0.184679	0.809344	0.97929	0.422217	19.948	280.727	0.0966453	1682.71	37.3281	1393.38	3126.08	1233.9	0.146598	0.0815318	0.914281	3126.08	1.08028e+06	1.10108
Test310	Negative	3044	1138	1138	0	0	0	0.000369457	1.9318	0.00889842	57	7.99808	1.82046	2.76236	0.211884	-1.51545	5.55996e+07	-145596	14.2045	0.000623231	11.6091	0.00305844	7.49152	1.3321e+06	8.66095e-07	4442.12	66.6182	67	1.22698	117.601	0.550111	-0.177904	0.780415	0.996908	0.43383	21.5123	335.209	0.0969303	88167.3	32.3934	1049.33	2731.19	767.847	0.169101	0.0947263	0.969808	2731.19	1.11202e+06	1.10672
Test311	Negative	355	132	197	1	1	0	0.000212261	1.69232	0.00985192	57	9.38839	1.92341	3.37567	0.134845	0.346151	8.15699e+08	739970	16.5272	0.000248827	12.5317	0.00103858	8.21845	1.36379e+06	8.11071e-07	4820.08	69.349	69	2.15559	190.493	0.805953	-0.288372	0.924623	0.9976	0.451835	27.0337	552.426	0.0675803	336841	52.6182	2768.67	8971.97	935.845	0.151136	0.0794325	0.972804	8971.97	1.2082e+06	1.09377
Test312	Negative	103	102	102	1	0	0	0.00021171	2.18829	0.00442422	57	131.994	1.50282	2.77625	0.194304	8.28268	5385554908	3.88826e+06	10.8709	0.000482786	11.8099	0.00172399	7.60806	1.36221e+06	8.48913e-07	4528.07	67.23	67	0.181469	131.303	0.779156	-0.274262	0.882183	0.99955	0.449183	22.4729	377.104	0.0842772	144077	45.78	2095.81	5907.63	697.323	0.178305	0.0994277	0.989874	5907.63	1.13418e+06	1.12158
Test313	Negative	2778	849	849	0	0	0	0.000347838	1.56335	0.0122172	57	8.58657	2.13295	3.59821	0.128431	1.30547	1105128432	1.78352e+06	19.2931	0.000347252	12.1345	0.00213056	8.32939	1.29359e+06	8.45379e-07	4648.41	68.0732	68	1.70301	156.263	0.782024	-0.270917	0.916297	0.997174	0.410159	24.203	441.622	0.0624367	171349	60.8575	3703.63	11489.4	1379.25	0.154674	0.0852797	0.971982	11489.4	1.1653e+06	1.09728
Test314	Negative	3093	1164	1164	0	0	0	0.00172898	1.04348	0.0531735	58	4.08858	2.72313	3.80888	0.0982357	-0.14258	3.55474e+08	-152208	33.0651	0.000746449	10.4794	0.00243457	8.20874	1.23864e+06	8.53631e-07	4576.05	67.5669	68	2.03532	139.265	0.534697	-0.161938	0.816654	0.988548	0.424048	23.2211	385.072	0.0764456	19649.4	52.6906	2776.3	6631.63	1961.46	0.110795	0.0528406	0.937104	6631.63	1.14559e+06	1.05925
Test315	Negative	599	478	478	1	0	0	6.47318e-05	2.21838	0.00507265	57	372.04	1.31349	2.14047	0.329029	17.1208	135089000000	4.48927e+07	9.32955	0.00149179	10.4427	0.00474029	6.88332	1.57561e+06	8.04373e-07	4666.86	68.1527	68	56.9504	166.784	0.838904	-0.233402	0.786638	0.999674	0.381947	24.3897	541.233	0.102921	701208	75.2969	5669.62	20387.2	1754.12	0.2217	0.136503	0.995034	20387.2	1.17008e+06	1.17495
Test316	Negative	511	466	466	1	0	0	0.000176574	2.22344	0.00300441	57	12.6647	1.49991	2.61465	0.225245	-1.55483	7.70289e+07	-135836	10.2141	0.00061918	11.4915	0.00213493	7.43305	1.42236e+06	8.13928e-07	4703.25	68.5559	69	1.76993	161.556	0.685759	-0.268274	0.862416	0.998458	0.395021	25.2623	486.858	0.0844728	150199	28.945	837.815	2497.08	434.882	0.202086	0.11956	0.979896	2497.08	1.17862e+06	1.14872
Test317	Negative	55	38	55	1	1	0	9.60125e-05	1.1145	0.00950337	57	42.6485	2.06552	3.32848	0.190254	5.23482	52876748441	3.46843e+07	19.4811	0.00122715	11.9702	0.00664002	8.1187	1.53559e+06	8.45706e-07	4519.57	66.9203	65	21.7752	153.278	0.823923	-0.316873	0.932643	0.998479	0.315583	21.8488	465.546	0.0497822	3741392	102.954	10599.6	38639.1	3691.79	0.21718	0.144494	0.985907	38639.1	1.13624e+06	1.19585
Test318	Negative	2599	2025	2025	1	0	0	0.000435678	1.94668	0.01238	57	8.97895	1.70556	3.00489	0.16796	-0.942274	1.09657e+08	-164589	13.4424	0.000360182	11.9663	0.00134243	7.8169	1.35234e+06	8.29123e-07	4675.53	68.3427	69	0.578877	158.129	0.714189	-0.276207	0.893209	0.997511	0.445933	24.9184	459.172	0.0802584	93022.1	34.9722	1223.06	3547.14	563.036	0.172828	0.0959224	0.972455	3547.14	1.17131e+06	1.11529
Test319	Negative	2846	811	811	0	0	0	0.00357143	0.92	0.083331	57	4.2506	2.47946	3.54532	0.110002	-0.323923	148342923	-118511	27.1152	0.000774067	10.4303	0.00377834	8.01215	1.19821e+06	8.91777e-07	4358.19	65.9624	66	1.3148	103.372	0.57834	-0.20251	0.853077	0.992525	0.469312	19.9923	272.483	0.0841169	16860.8	42.8107	1832.75	4851.96	1260.78	0.123633	0.0610059	0.948682	4851.96	1.09028e+06	1.05752
Test320	Negative	2799	870	870	0	0	0	0.00223075	1.62238	0.0276903	57	6.98691	2.37839	3.08469	0.160891	-1.60143	6.7624e+07	-186888	26.0329	0.000551593	10.9865	0.00217077	7.66397	1.20465e+06	8.56724e-07	4574.28	67.6049	68	0.629929	138.055	0.257832	-0.138971	0.72297	0.985142	0.449377	23.4313	407.256	0.114961	4028.64	31.4696	990.338	1995.41	1176.45	0.148552	0.07929	0.934694	1995.41	1.14588e+06	1.0978
Test321	Negative	731	718	718	1	0	0	0.000449911	1.80785	0.0127481	57	7.70334	1.95513	3.12765	0.153786	-1.24313	1.51143e+08	-214318	17.1905	0.000341868	11.9817	0.00137064	7.88114	1.29214e+06	8.44795e-07	4626.83	67.9749	68	0.929259	152.812	0.663412	-0.245215	0.880002	0.996908	0.452515	24.4456	437.772	0.0790529	69882.3	39.8345	1586.79	4349.59	875.306	0.160084	0.0874592	0.969661	4349.59	1.15842e+06	1.10398
Test322	Negative	1998	1031	1031	1	0	0	0.000197081	1.56911	0.00762878	57	17.9408	2.10604	3.22465	0.177289	1.80463	1540699589	1.95131e+06	19.1374	0.000441704	12.1463	0.00202137	7.96871	1.35501e+06	8.28241e-07	4692.41	68.4173	68	3.45337	165.168	0.693939	-0.240905	0.878433	0.998601	0.386776	25.1372	484.544	0.0698007	333033	54.284	2946.75	9023.99	1606.86	0.179308	0.106351	0.982653	9023.99	1.17624e+06	1.13353
Test323	Negative	2860	945	945	1	0	0	0.00309685	1.96364	0.143193	57	3.91212	3.17929	4.33357	0.0621071	0.699042	2041298495	2.64909e+06	47.6537	0.000859568	10.219	0.00238853	8.66677	1.18273e+06	8.83524e-07	4511.93	66.9751	66	27.0348	137.446	0.707397	-0.247872	0.935681	0.989633	0.375396	22.1267	367.621	0.0485313	4071.39	82.0798	6737.1	19110.6	3594.16	0.0947842	0.0428306	0.940209	19110.6	1.13007e+06	1.03661
Test324	Negative	1322	318	1206	1	1	0	0.000373009	2.62228	0.00534625	57	12.2135	1.53976	2.46258	0.25395	-2.31492	3.22446e+07	-131902	10.8573	0.000841635	11.1119	0.00357388	7.17509	1.36818e+06	8.45412e-07	4529.78	67.284	68	0.19309	131.159	0.561372	-0.22879	0.809489	0.993432	0.383277	22.8	393.454	0.0886426	29136.8	25.8147	666.398	1705.09	458.718	0.211905	0.129559	0.958936	1705.09	1.13421e+06	1.16033
Test325	Positive	3247	1318	1318	0	0	0	0.000958695	2.31108	0.0163115	57	14.3683	1.69407	2.44092	0.248136	-2.41507	2.6946e+07	-81545.8	13.2061	0.000860639	10.7093	0.00356789	7.1039	1.38754e+06	8.2286e-07	4627.83	68.0096	68	0.183025	147.972	0.346745	-0.198069	0.776554	0.991718	0.455216	24.2746	453.995	0.115297	11971.6	25.2677	638.459	1326.86	634.51	0.176262	0.0956754	0.953649	1326.86	1.15883e+06	1.10528
Test326	Negative	2525	1796	1796	1	0	0	0.000204139	2.15831	0.00519587	57	9.01164	1.58136	2.96328	0.167234	0.241449	1.09375e+08	85155	11.1969	0.000412312	11.9407	0.00192477	7.80574	1.22499e+06	9.35173e-07	4121.38	64.1645	64	2.66954	71.2763	0.773185	-0.300367	0.906626	0.998046	0.431262	16.5149	176.029	0.0762418	155683	33.0609	1093.02	3635.1	425.426	0.183291	0.104424	0.975105	3635.1	1.02956e+06	1.11715
Test327	Negative	179	147	161	1	1	0	9.76421e-05	1.29987	0.00692045	57	39.3776	1.80568	2.98824	0.219525	4.95078	11406599770	1.11722e+07	14.8352	0.000669148	12.0329	0.00319195	7.83421	1.3883e+06	8.37944e-07	4620.65	67.8131	67	9.46833	157.984	0.770757	-0.242382	0.875342	0.998788	0.430977	23.7572	472.216	0.0855262	4.12044e+06	75.2415	5661.28	19957.5	2549.36	0.160852	0.0875053	0.986131	19957.5	1.15875e+06	1.10013
Test328	Negative	2796	876	876	0	0	0	14375000000	0.695652	0	57	4.67612	2.68053	3.31818	0.141466	-1.26129	173508192	-500609	33.3604	0.00171342	9.24985	0.00600601	7.54668	1.18292e+06	8.68136e-07	4538.4	67.3086	68	1.84615	138.503	0.381696	-0.150958	0.773915	0.981048	0.449401	23.3564	397.957	0.104916	258.855	45.4914	2069.47	4212.51	2020.6	0.107718	0.0462656	0.921029	4212.51	1.13634e+06	1.0249
Test329	Negative	461	137	137	1	0	0	0.000450659	1.86014	0.0101116	57	4.84581	2.07789	3.0655	0.169807	-1.22438	7.41937e+07	-279205	18.4137	0.000506753	11.8311	0.00327358	7.76009	1.27505e+06	8.85936e-07	4395.28	66.253	67	0.339864	112.484	0.562864	-0.182452	0.800034	0.991408	0.391269	20.9595	314.708	0.0787473	47120.4	38.6437	1493.34	3801.8	1038.52	0.169908	0.0983026	0.948809	3801.8	1.09937e+06	1.10694
Test330	Negative	2505	912	912	1	0	0	0.0001723	1.55168	0.00676458	57	16.3288	2.05217	3.23469	0.155403	1.00094	9.77965e+08	972155	18.6045	0.000335531	12.2978	0.0025829	8.00868	1.35164e+06	8.31427e-07	4680.5	68.3478	69	9.51148	162.302	0.662485	-0.239996	0.88052	0.997845	0.409571	25.0585	469.626	0.0715128	351150	48.1791	2321.22	6843.14	1355.31	0.167396	0.0942691	0.977647	6843.14	1.17252e+06	1.11735
Test331	Negative	48	36	42	1	1	0	0.000347037	1.54277	0.0223255	57	6.71468	2.0256	3.42622	0.123432	0.724142	2.98871e+08	490753	17.606	0.00024399	12.5818	0.00122484	8.25399	1.19192e+06	9.1988e-07	4235.07	65.0204	65	2.0516	87.671	0.774133	-0.276721	0.915141	0.996767	0.420256	18.129	219.728	0.0668461	314937	43.6306	1903.63	6494.9	797.656	0.166689	0.0940907	0.968345	6494.9	1.05946e+06	1.11063
Test332	Negative	2455	539	882	1	1	0	0.000184936	1.17443	0.0149477	57	32.5983	2.16162	3.3615	0.151073	3.2453	4828639580	4.73199e+06	20.0621	0.000311308	12.4445	0.00158798	8.14014	1.28591e+06	8.49573e-07	4612.77	67.8111	68	14.816	153.425	0.735983	-0.208205	0.857409	0.998378	0.406059	23.9217	441.968	0.0732315	1.05532e+06	60.8878	3707.32	12597.9	1875.37	0.152509	0.0839523	0.979945	12597.9	1.15599e+06	1.10065
Test333	Negative	3365	1436	1436	0	0	0	0.0024307	1.13455	0.0684793	57	5.11907	2.74572	3.84114	0.0985463	0.273973	6.06337e+08	571413	33.5347	0.00102904	9.99264	0.00351185	8.10492	1.22597e+06	8.54987e-07	4574.5	67.5455	67	1.43427	116.291	0.547783	-0.220415	0.875115	0.990145	0.408013	21.1023	315.429	0.0768819	9015.82	55.5754	3088.63	7178.7	2126.05	0.141062	0.0771847	0.947466	7178.7	1.1451e+06	1.08242
Test334	Positive	4157	2228	2228	0	0	0	0.000203984	2.49066	0.00358894	57	12.7917	1.51869	2.75537	0.203586	-0.770043	123161350	-63049.3	10.356	0.000549502	11.688	0.00199832	7.56882	1.40435e+06	8.32915e-07	4597.01	67.7716	68	0.516552	143.505	0.738987	-0.278615	0.881632	0.998842	0.41496	23.7452	418.149	0.0776106	89787.4	31.9819	1022.84	3060.52	425.448	0.195175	0.114601	0.981794	3060.52	1.15132e+06	1.14089
Test335	Negative	2974	990	990	0	0	0	0.0209099	0.703298	0.157986	57	8.52911	3.29039	4.1455	0.0818022	1.46841	2775404477	3.60024e+06	53.9889	0.00101442	9.98736	0.00369004	8.26327	1.24142e+06	8.34514e-07	4729.53	68.5753	68	1.76534	160.753	0.511125	-0.170092	0.841918	0.989993	0.363638	24.7249	466.409	0.0792327	2652.22	83.0506	6897.4	13266.2	5165.82	0.102195	0.0503723	0.945141	13266.2	1.18618e+06	1.0375
Test336	Negative	4307	2382	2382	0	0	0	0.000166866	1.47566	0.0103675	57	14.9211	2.01298	3.32859	0.151984	1.70696	2382125852	3.05176e+06	17.7474	0.00029042	12.5897	0.00127245	8.15587	1.37658e+06	8.09434e-07	4837.45	69.4495	69	3.62579	196.436	0.800909	-0.260539	0.902796	0.99822	0.414384	27.2828	580.314	0.068625	1.01329e+06	60.3673	3644.21	11946.6	1287.66	0.163081	0.0913165	0.978543	11946.6	1.21285e+06	1.1058
Test337	Negative	3366	1437	1437	0	0	0	0.00172066	2.48276	0.0208906	57	6.69518	1.97205	2.92113	0.177062	-0.869024	4.0872e+07	-4119.29	16.9363	0.00138602	9.65799	0.00570885	7.34371	1.24311e+06	8.80256e-07	4375.24	66.1264	66	1.05389	85.3008	0.523887	-0.154767	0.728244	0.990165	0.498687	18.3469	233.944	0.13841	2378.26	25.5051	650.512	1748.79	481.292	0.153538	0.0799793	0.937227	1748.79	1.095e+06	1.07353
Test338	Negative	2614	1024	1024	1	0	0	0.000441925	1.9402	0.00969679	57	6.41586	2.01898	3.0312	0.172454	-1.49737	9.7178e+07	-312341	17.6268	0.000389283	12.0232	0.00168616	7.74097	1.27619e+06	8.72181e-07	4456.11	66.7141	67	0.333283	121.907	0.556938	-0.19172	0.811263	0.992931	0.41168	21.8717	345.135	0.0831588	35258.6	36.9499	1365.3	3318.43	931.336	0.169585	0.0953574	0.954831	3318.43	1.11543e+06	1.11385
Test339	Negative	422	360	357	1	0	1	0.000214673	2.23969	0.00265512	57	17.8507	1.5425	2.47696	0.263127	0.25643	1.08188e+08	57884.1	10.5865	0.000809474	11.3701	0.00302441	7.22084	1.41183e+06	8.24719e-07	4637.99	68.0769	68	0.236956	148.228	0.612097	-0.202313	0.78551	0.998164	0.40959	24.2073	449.404	0.0970209	142764	29.8025	888.188	2308.16	530.044	0.195284	0.114227	0.97823	2308.16	1.16217e+06	1.14197
Test340	Negative	2846	426	917	0	1	0	0.010042	1.43284	0.0654296	57	5.34342	2.68085	3.37675	0.130306	-1.13999	1.82361e+08	-335782	32.1264	0.00256307	8.66415	0.00677201	7.40965	1.21861e+06	8.56052e-07	4552.84	67.44	68	0.358209	76.8968	0.433424	-0.175037	0.791752	0.984126	0.424701	17.3389	201.966	0.101026	688.813	35.0058	1225.41	3036.38	1141.49	0.1276	0.0627993	0.9234	3036.38	1.14024e+06	1.05763
Test341	Negative	2733	864	864	0	0	0	0.00280009	1.37973	0.0490984	57	5.12841	2.42016	3.54193	0.120088	-0.444013	2.54373e+08	-283677	25.3485	0.00115603	9.90624	0.00515021	7.90319	1.26801e+06	8.47378e-07	4548.38	67.3787	68	0.682716	135.527	0.554433	-0.234238	0.867283	0.989373	0.357123	22.9801	385.651	0.0666345	4499.6	46.8076	2190.95	5141.34	1398.3	0.155073	0.0860903	0.944183	5141.34	1.1396e+06	1.10423
Test342	Negative	2999	1070	1070	0	0	0	0.00345983	1.05153	0.084127	57	5.25589	2.41653	3.24557	0.126751	-1.20759	6.80198e+07	-174634	26.7112	0.000622918	10.7724	0.00330344	7.82917	1.21845e+06	8.78499e-07	4452.57	66.6916	67	1.40964	118.86	0.467271	-0.143685	0.761629	0.985052	0.46218	21.6302	329.831	0.0970298	51054.3	35.1004	1232.04	3073.37	1100.22	0.124398	0.0609071	0.922694	3073.37	1.11462e+06	1.05837
Test343	Negative	2211	282	1150	1	1	0	0.000204519	1.81067	0.00471129	57	12.8814	1.87662	3.03326	0.173218	0.677525	2.06999e+08	235966	15.6365	0.000372184	12.0462	0.00160436	7.77881	1.28017e+06	8.57628e-07	4535.89	67.3102	67	2.97765	131.763	0.625951	-0.223387	0.845475	0.997726	0.43196	22.7202	376.149	0.0868131	140663	36.4828	1330.99	3599.06	794.933	0.170353	0.0941829	0.975429	3599.06	1.13643e+06	1.10918
Test344	Negative	2403	175	1332	1	1	0	0.000103572	2.7575	0.00181265	57	31.3799	1.49509	2.65332	0.249725	2.43005	5.25287e+08	714897	10.025	0.00104403	11.3864	0.00343117	7.43667	1.43768e+06	8.75358e-07	4300.1	65.5349	66	0.923543	95.7802	0.736655	-0.265725	0.864432	0.999207	0.396476	19.2307	265.196	0.0824644	434780	36.7075	1347.44	4027.57	575.717	0.200319	0.118548	0.986333	4027.57	1.07615e+06	1.14125
Test345	Negative	3034	1105	1105	0	0	0	0.000632694	0.448423	0.289371	57	26.3284	2.80923	3.93132	0.0985487	3.94288	42108813522	3.30627e+07	36.5386	0.00034184	11.6797	0.00162375	8.58652	1.28666e+06	8.27311e-07	4842.64	69.2675	68	77.4409	217.404	0.766823	-0.246189	0.915591	0.996532	0.394966	26.8673	665.098	0.0692224	2.14403e+06	107.283	11509.7	43865.4	5773.02	0.123917	0.0629988	0.973321	43865.4	1.21547e+06	1.06359
Test346	Negative	330	278	280	1	1	0	0.000457185	2.01449	0.00707954	58	19.3449	1.73737	2.68299	0.235292	3.06983	2.44403e+08	613061	13.4485	0.000627173	11.4195	0.00221533	7.39597	1.34547e+06	8.37417e-07	4586.69	67.6843	67	0.212126	113.866	0.580417	-0.179265	0.77669	0.997603	0.444222	21.1463	328.748	0.107398	45563.8	37.4276	1400.82	3071.78	927.088	0.173858	0.0964285	0.976949	3071.78	1.14961e+06	1.11171
Test347	Negative	4373	2541	2541	1	0	0	0.000283861	1.8367	0.00909886	57	14.2286	1.74364	3.21657	0.137411	0.0661128	3.55758e+08	40495.4	13.7028	0.000262604	12.4852	0.000992348	8.04359	1.35668e+06	8.20567e-07	4742.62	68.8164	69	0.55068	172.572	0.767464	-0.262614	0.898719	0.998926	0.458036	25.9281	499.013	0.0733689	186269	42.1006	1772.46	5328.72	669.462	0.155586	0.082543	0.981099	5328.72	1.18854e+06	1.09962
Test348	Negative	3266	1196	1337	0	1	0	0.000424466	1.46013	0.00905421	57	10.9512	2.35614	3.58015	0.144597	1.71711	1732530972	2.49805e+06	23.49	0.000428413	12.1657	0.00304162	8.23635	1.34377e+06	8.32214e-07	4723.62	68.5973	68	1.1324	167.798	0.712096	-0.221334	0.874924	0.997207	0.39895	25.1327	487.763	0.0664995	81150.6	67.9736	4620.41	12261.8	2073.13	0.151664	0.0834092	0.973714	12261.8	1.18445e+06	1.08952
Test349	Negative	3226	1297	1297	0	0	0	0.000617349	1.80192	0.0118824	57	5.47224	2.15932	2.96661	0.184285	-1.67684	1.08799e+08	-463791	19.3652	0.00071509	11.5029	0.00355631	7.61603	1.30163e+06	8.74595e-07	4437.83	66.5729	67	0.61646	121.053	0.571367	-0.18363	0.793217	0.98259	0.370997	21.7628	344.925	0.0772195	42747.9	38.6895	1496.88	3710.52	988.778	0.18322	0.111816	0.928588	3710.52	1.10966e+06	1.14709
[truncated: 7 more columns]

## Sheet: PET Patients
AnonPatientID	HPV.status	OStime	LRCtime	DMtime	OS	LRC	DM	FixedBin_NGTDM_Busyness	FixedBin_NGTDM_Complexity	FixedBin_IH_GlobalEntropy	FixedBin_IH_GlobalMax	FixedBin_IH_GlobalStd	FixedBin_IH_GlobalUniformity	FixedBin_IH_Kurtosis	FixedBin_IH_Skewness	FixedBin_NGTDM_TextureStrength	FixedBin_IH_Variance	FixedBin_GLCM_AutoCorrelation	FixedBin_GLCM_ClusterProminence	FixedBin_GLCM_ClusterShade	FixedBin_GLCM_ClusterTendendcy	FixedBin_GLCM_Contrast	FixedBin_GLCM_Correlation	FixedBin_GLCM_DifferenceEntropy	FixedBin_GLCM_Dissimilarity	FixedBin_GLCM_Energy	FixedBin_GLCM_Entropy	FixedBin_GLCM_Homogeneity	FixedBin_GLCM_Homogeneity2	FixedBin_GLCM_InformationMeasureCorr2	FixedBin_GLCM_InverseVariance	FixedBin_GLCM_MaxProbability	FixedBin_GLCM_SumAverage	FixedBin_GLCM_SumEntropy	FixedBin_GLCM_SumVariance	FixedBin_GLCM_Variance	FixedBin_GLRLM_GrayLevelNonuniformity	FixedBin_GLRLM_LongRunEmphasis	FixedBin_GLRLM_RunLengthNonuniformity	FixedBin_GLRLM_RunPercentage	FixedBin_GLRLM_ShortRunEmphasis	GrayLevel_NGTDM_Coarseness	GrayLevel_NGTDM_Contrast	GrayLevel_IH_EnergyNorm	GrayLevel_IH_GlobalMean	GrayLevel_IH_GlobalMedian	GrayLevel_IH_GlobalMin	GrayLevel_GLCM_InformationMeasureCorr1	GrayLevel_GLCM_InverseDiffMomentNorm
Train1	Positive	1099	1099	1099	0	0	0	0.20339	14.5033	0	6	0.730918	1	2.93717	0.451632	0.206349	0.534242	16.6094	72.0964	0.614734	5.21918	4.16406	0.118776	2.19128	1.67969	0.0424805	4.89754	0.46862	0.397267	0.539087	0.423869	0.101562	8.08594	3.19789	29.1122	5.21918	0.27888	1.95238	0.481481	0.777778	0.814815	0.102383	8.93786	1318.48	34.5089	32.5692	13.7507	-0.529186	0.918932
Train2	Positive	1291	1291	1291	0	0	0	0.032208	227.762	0.989482	16	4.33945	0.507273	1.7243	0.318134	1.16958	18.8308	288.422	81071.3	45.9265	206.334	90.8941	0.388703	4.28222	7.75798	0.00289528	8.73421	0.215229	0.131161	0.898164	0.125945	0.0092437	32.2218	5.70441	909.508	206.334	0.0687673	1.38202	0.723964	0.894472	0.919368	0.120789	1.40824	1260.41	30.667	26.5476	3.70703	-0.313388	0.915783
Train3	Positive	1383	1383	1383	0	0	0	0.232663	21.7886	0	7.5	1.35012	1	2.67808	0.570423	0.308718	1.82283	35.1384	543.314	-0.509249	15.0484	17.4403	-0.0710314	3.10124	3.49057	0.0162573	6.14441	0.312257	0.209748	0.808569	0.224313	0.0377358	11.956	3.90959	79.7926	15.0484	0.198637	1.22137	0.827644	0.935714	0.953138	0.079036	4.39969	1020.51	28.8743	26.6783	5.72192	-0.541495	0.89862
Train4	Positive	1573	1573	1573	0	0	0	0.0360523	216.766	0.942889	16	3.84908	0.539061	2.14041	0.529718	2.48161	14.8154	208.805	53822.7	380.294	153.209	90.4924	0.258145	4.28963	7.72451	0.00408901	8.14533	0.20938	0.123723	0.952556	0.122135	0.0173536	27.7939	5.50148	650.162	153.209	0.0795301	1.23077	0.796703	0.928571	0.942308	0.101885	1.75688	1031.33	27.8749	24.2559	4.64526	-0.442731	0.914379
Train5	Positive	1422	1422	1422	0	0	0	0.0481143	134.183	0.937891	14.5	3.20782	0.542429	2.07963	0.44059	0.391761	10.2901	170.261	30677.3	287.336	118.438	42.8345	0.468944	3.79756	5.31154	0.00291584	8.67375	0.259527	0.16591	0.727622	0.17502	0.00799722	24.6057	5.38171	488	118.438	0.0895828	1.38676	0.731252	0.895109	0.922557	0.152858	0.76318	947.282	26.817	24.3405	3.90698	-0.175186	0.944993
Train6	Positive	1077	1077	1077	1	0	0	0.151275	14.2142	0	6.5	1.23064	1	2.49507	0.423143	0.261034	1.51446	37.3929	591.428	8.07897	15.1944	10.217	0.19588	2.76942	2.6456	0.0180836	6.18409	0.37976	0.288264	0.707922	0.291191	0.0604396	12.0247	3.96487	80.1558	15.1944	0.171846	2.12	0.497385	0.769231	0.831806	0.108448	1.93709	939.246	27.2305	25.9093	3.24561	-0.457199	0.925674
Train7	Positive	410	196	410	1	1	0	0.0367612	151.031	0.701396	14	2.36106	0.692244	3.18827	0.793044	1.3318	5.57461	94.0345	10013.2	215.485	60.536	35.8859	0.255884	3.68294	4.82759	0.0052769	7.83367	0.280533	0.1874	0.789335	0.187938	0.0132626	18.748	4.90483	252.17	60.536	0.114454	1.47755	0.694638	0.878136	0.910243	0.15304	0.763951	647.93	22.6576	19.9492	4.42993	-0.301169	0.948475
Train8	Positive	1147	1147	1147	0	0	0	0.036855	157.365	0.970951	14	3.44904	0.52	1.9927	0.383245	1.57246	11.8959	192	34704.8	134.878	129.332	63.4984	0.342407	4.05713	6.47634	0.00406512	8.19	0.234174	0.145777	0.903354	0.153266	0.011041	26.4984	5.38983	574.905	129.332	0.0832206	1.28019	0.784348	0.92	0.939429	0.113566	1.47711	1293.98	31.7977	29.2854	5.84497	-0.413666	0.913289
Train9	Positive	1198	1198	1198	0	0	0	0.0799811	64.454	0.918296	11.5	2.00042	0.555556	2.56509	0.0413418	2.88198	4.0017	99.4	3607.85	-11.1553	37.9772	28.1091	0.158782	3.43648	4.38182	0.013719	6.35391	0.271826	0.171312	0.941179	0.203086	0.0363636	19.6909	4.44177	270.514	37.9772	0.135188	1.16484	0.849473	0.947917	0.958791	0.0809338	11.8221	1493.32	36.7352	36.9681	12.3972	-0.528013	0.921977
Train10	Positive	1366	1366	1366	0	0	0	0.0294245	228.469	0.976133	16	4.02507	0.516452	1.85913	0.39918	2.2598	16.2012	242.898	63350.8	306.481	177.92	82.6397	0.368019	4.20219	7.36026	0.00337978	8.4006	0.217197	0.132968	0.938915	0.154788	0.00807754	29.6026	5.61037	753.546	177.92	0.0762884	1.24121	0.788711	0.925581	0.939698	0.114391	1.49307	1148.34	29.2835	26.0708	4.55298	-0.406672	0.916796
Train11	Positive	1446	1446	1446	0	0	0	0.371591	37.4209	0.445065	8.5	1.80259	0.831962	2.7866	0.722159	0.704703	3.24932	50.4144	1652.13	-14.8221	25.0598	34.5676	-0.156835	3.52325	4.87387	0.0202094	5.88195	0.276814	0.185984	0.927867	0.19155	0.0540541	14.5315	4.13862	133.072	25.0598	0.169566	1.27273	0.765152	0.916667	0.931818	0.0647395	10.5208	1117.77	29.726	26.8091	6.13721	-0.597322	0.864097
Train12	Positive	1210	1210	1210	0	0	0	0.0202815	121.304	0.983472	15	3.52043	0.511412	1.86388	0.369977	2.16914	12.3935	212.121	40469.4	274.113	145.13	49.0296	0.495031	3.88201	5.68284	0.00415252	8.2432	0.254023	0.162	0.894094	0.159595	0.0213018	27.4296	5.44628	628.396	145.13	0.0830663	1.33996	0.74965	0.904676	0.928264	0.162388	0.930802	1196.27	31.0257	28.6086	6.07568	-0.33252	0.942208
Train13	Positive	1167	1167	1167	1	0	0	0.0555637	143.669	0.811278	14	3.28716	0.625	2.47425	0.74115	1.99969	10.8054	144.943	29602.2	443.453	109.362	78.1404	0.166833	4.15584	7.28325	0.0059089	7.69848	0.218826	0.134833	0.926377	0.137279	0.0197044	23.4212	5.26929	438.853	109.362	0.099355	1.40152	0.725302	0.891892	0.920665	0.102821	2.13352	868.846	25.0151	22.2025	4.47607	-0.415447	0.903006
Train14	Positive	1428	1428	1428	0	0	0	0.0861135	33.3084	0	8	1.36542	1	2.6676	0.559334	0.433704	1.86438	56.4192	938.098	15.8079	18.9521	12.6228	0.201647	2.97986	2.83034	0.0142191	6.43114	0.386329	0.299839	0.640099	0.282993	0.0279441	14.8104	4.11119	133.425	18.9521	0.167142	2.16	0.466851	0.759669	0.811787	0.125273	1.16034	805.934	25.5709	22.6255	1	-0.37368	0.945517
Train15	Positive	1106	1106	1106	0	0	0	0.0257758	181.48	0.874216	16	3.10945	0.584622	2.71034	0.556074	0.876069	9.66865	151.604	39182.2	596.329	116.15	35.4538	0.533119	3.67298	4.62744	0.0036737	8.46758	0.30264	0.21459	0.826421	0.220424	0.0113052	22.9286	5.37114	424.413	116.15	0.0819162	1.66355	0.647235	0.846519	0.895704	0.193318	0.485302	806.438	25.2376	24.3328	5.32202	-0.218046	0.961277
Train16	Positive	1167	1167	1167	0	0	0	0.0711031	163.448	0.999644	14.5	3.40026	0.500247	1.6688	0.213649	1.70742	11.5617	171.431	21606.2	-182.53	94.29	103.559	-0.0451932	4.14444	8.42157	0.0126874	6.40272	0.195207	0.116108	0.985271	0.145862	0.0294118	26.3627	4.9814	551.452	94.29	0.0939869	1.17647	0.839869	0.944444	0.955882	0.0502146	18.301	1545.52	35.9494	34.7456	11.1667	-0.573382	0.858197
Train17	Positive	1032	1032	108	0	0	1	0.224289	30.0477	0.231813	8.5	1.60942	0.927376	1.96366	0.292329	0.35629	2.59022	44.3304	1524.61	-11.1614	24.8469	22.1429	0.0601454	3.23771	3.83929	0.0170599	6.04825	0.31177	0.220059	0.895358	0.254134	0.0357143	13.2143	4.27951	104.677	24.8469	0.164073	1.29897	0.775238	0.915094	0.936712	0.0589327	7.42907	1614.79	37.2715	36.7759	11.5513	-0.580463	0.874815
Train18	Positive	1302	1302	1302	0	0	0	0.0729699	185.008	0.952609	16	2.77146	0.532488	2.66248	0.446833	3.77133	7.68101	154.576	11891.3	93.3256	72.4616	58.9831	0.108272	3.76024	6.57627	0.0104855	6.65591	0.195437	0.0980734	0.982711	0.114328	0.0254237	24.5932	4.87602	461.23	72.4616	0.106863	1.06	0.941961	0.980392	0.985	0.0745015	13.5114	1354.21	34.5999	33.4382	11.0129	-0.562629	0.912037
Train19	Positive	1406	1406	1406	0	0	0	0.542222	22.7804	0.488909	9.5	1.64001	0.809869	3.86825	1.25854	0.184426	2.68964	32.101	720.209	19.8388	18.8852	35.9394	-0.3099	3.50213	4.9697	0.0219365	5.72381	0.246494	0.144308	0.917881	0.178709	0.0505051	12.0606	3.96803	84.375	18.8852	0.229516	1	1	1	1	0.0244976	104.841	685.602	21.3633	17.9497	3.86084	-0.55827	0.852942
Train20	Positive	1357	1357	1357	0	0	0	0.103523	340.702	0.994539	20	4.76917	0.503781	2.06776	0.57524	6.0814	22.7449	235.521	93030.6	386.985	199.394	205.438	0.00326594	4.48581	11.6458	0.0136719	6.27246	0.162867	0.0856018	0.987679	0.06356	0.0208333	30.7917	5.23983	852.29	199.394	0.0819009	1.2093	0.813448	0.934783	0.947674	0.0430606	80.0249	1173.47	30.2852	25.3402	9.42871	-0.572703	0.863341
Train21	Positive	1289	1289	1289	0	0	0	0.0646031	199.711	0.578134	14	2.84812	0.76255	3.58037	1.08404	3.41363	8.11181	74.3898	16935.9	318.75	81.059	70.5819	0.0703552	4.09083	6.77966	0.00777235	7.39325	0.247195	0.164161	0.920763	0.137843	0.0282486	16.9435	5.03045	222.98	81.059	0.114775	1.61864	0.664794	0.855072	0.90213	0.0801028	4.16342	519.487	18.186	14.1045	3.32251	-0.420192	0.912979
Train22	Positive	1181	1181	1181	0	0	0	0.0301229	418.324	0.999057	20.5	4.8569	0.500653	2.19616	0.57635	4.29075	23.5895	300.468	138272	806.413	250.905	151.002	0.250567	4.57533	10.1509	0.00331751	8.37651	0.167234	0.0861029	0.978378	0.0937358	0.00900901	33.1959	5.85359	998.51	250.905	0.06528	1.13208	0.877207	0.957831	0.966981	0.102948	1.87411	1042.73	28.237	24.0405	6.64478	-0.440618	0.906539
Train23	Positive	1266	1266	1266	0	0	0	0.0525435	75.4251	0.79504	11	2.41192	0.6352	1.97511	0.138258	1.34008	5.81734	93.1551	6630.63	-39.5388	53.7486	41.9251	0.123939	3.70841	5.36898	0.0106094	6.75786	0.256411	0.161497	0.911455	0.14636	0.0213904	18.9947	4.74654	256.757	53.7486	0.115556	1.26087	0.773913	0.92	0.934783	0.0905494	3.0805	1512.5	35.7854	35.0532	11.5667	-0.495794	0.886978
Train24	Negative	294	294	294	1	0	0	0.0631387	144.918	0.99997	15.5	3.1715	0.500021	2.24258	0.607811	1.44787	10.0584	152.239	25415.4	338.29	107.125	60.1841	0.280572	3.95199	6.46591	0.00489669	7.89647	0.225399	0.135361	0.921859	0.144217	0.0159091	23.7068	5.26874	447.088	107.125	0.0976122	1.3452	0.75795	0.906452	0.931618	0.141684	1.21557	1240.29	32.2242	29.0701	11.3667	-0.42941	0.91304
Train25	Positive	879	574	879	1	1	0	0.0779373	111.404	0.86882	12.5	2.7345	0.588136	2.08348	0.560981	1.2036	7.47748	128.129	13039.2	129.258	77.4133	50.2829	0.212485	3.7966	5.86571	0.00595918	7.56703	0.229954	0.138021	0.908219	0.186397	0.0142857	22.0314	5.02655	366.579	77.4133	0.113252	1.22951	0.810068	0.931298	0.947177	0.0950914	2.48554	1171.25	30.7623	26.6553	8.24438	-0.463871	0.904805
Train26	Negative	2736	2736	2736	0	0	0	0.0283848	263.589	0.992774	20	4.13357	0.505	2.99813	0.832611	5.93531	17.0864	282.019	90619.8	1221.18	187.988	112.827	0.250258	4.40736	8.59459	0.00429511	8.02351	0.193506	0.109246	0.978043	0.118247	0.0135135	32.4486	5.59192	909.272	187.988	0.075	1.21374	0.821728	0.935714	0.950806	0.122633	1.53112	864.61	26.198	23.4561	5.6604	-0.435204	0.929761
Train27	Positive	1720	1720	1720	0	0	0	0.208829	75.6543	0.782444	11.5	2.36796	0.64305	2.60446	0.815196	1.22249	5.60723	78.7327	4992.33	70.4007	46.3853	54.3861	-0.0665684	3.76073	6.0495	0.0185276	5.94272	0.255866	0.164421	0.953207	0.112525	0.039604	17.9703	4.32837	232.487	46.3853	0.159593	1.225	0.801163	0.930233	0.94375	0.0564431	26.3797	979.772	26.8692	22.4409	5.7373	-0.514705	0.868235
Train28	Positive	1803	1803	1803	0	0	0	0.355125	16.3013	0	7	1.45643	1	2.232	0.599363	0.443719	2.12118	31.2532	711.141	9.78985	17.0812	18.9873	-0.0521599	3.12767	3.64557	0.0219516	5.65176	0.317646	0.220958	0.849629	0.221057	0.0506329	11.2658	3.98209	70.134	17.0812	0.19697	1.53571	0.599567	0.848485	0.866071	0.0465467	60.7029	1026.32	27.3236	22.6716	5.76807	-0.523672	0.862014
Train29	Positive	3013	3013	3013	0	0	0	1.43987	59.796	0.849751	15.5	3.68745	0.600476	2.43711	1.02764	0.467458	13.5973	86.678	22011.1	86.4516	88.8934	161.39	-0.290328	3.55865	10.2712	0.0278656	5.30637	0.230916	0.179594	0.976939	0.242054	0.0677966	20.4746	4.27427	351.343	88.8934	0.185824	1.22222	0.803321	0.931034	0.944444	0.0284716	73.409	1080.63	28.2968	20.3953	10.5977	-0.523553	0.807216
Train30	Positive	1982	1982	1982	0	0	0	0.105833	69.2781	0.439497	10.5	2.1129	0.834711	2.51708	0.551156	2.26192	4.46434	68.6875	3464.61	42.7415	37.6194	37.6	0.000391917	3.468	5.175	0.0234375	5.72225	0.238949	0.13261	0.979852	0.116846	0.0625	16.575	4.41233	185.55	37.6194	0.142229	1.19355	0.826002	0.939394	0.951613	0.0594949	49.4956	1133.84	30.2926	25.3633	9.09033	-0.584674	0.886272
Train31	Positive	2548	190	2548	0	1	0	0.0292347	182.551	0.993877	16	3.8696	0.504238	1.8486	0.343111	1.51889	14.9738	237.295	54129.9	196.15	163.803	70.9766	0.395387	4.11462	6.88735	0.0028877	8.65218	0.213052	0.120521	0.883226	0.130151	0.00850159	29.2635	5.58228	724.606	163.803	0.0781773	1.1745	0.8469	0.946032	0.95824	0.124999	1.09199	1215.31	30.8778	27.5474	6.7832	-0.32459	0.924132
Train32	Negative	1829	1829	1829	0	0	0	0.0164572	911.636	1.21688	27	7.04139	0.464993	1.92589	0.448831	5.99867	49.5811	731.632	546732	1064.99	527.535	277.329	0.310914	5.08662	13.3415	0.00179628	9.26359	0.149925	0.0776327	0.985434	0.0740295	0.00611995	51.7332	6.37389	2585	527.535	0.045822	1.13818	0.884346	0.958188	0.969495	0.103568	1.51252	1054.42	27.8712	23.7483	3.5686	-0.361815	0.917393
Train33	Positive	4204	4204	4204	0	0	0	0.0226772	178.997	0.959751	15	3.61065	0.527638	1.77868	0.315081	1.67781	13.0368	225.456	35496.6	-170.91	135.452	70.8419	0.314895	4.14767	6.69231	0.00368976	8.4281	0.245446	0.15962	0.859933	0.144513	0.0168599	28.9347	5.42968	687.937	135.452	0.0850493	1.45936	0.730696	0.887147	0.924666	0.121308	1.19273	1075.69	28.6691	25.3633	3.61475	-0.324511	0.925283
Train34	Negative	422	422	422	1	0	0	0.065082	78.3577	0.581569	11	2.22168	0.760666	2.38723	0.606934	0.541786	4.93586	102.195	6308.82	100.146	51.647	31.0555	0.249048	3.57437	4.51004	0.0057164	7.70288	0.290741	0.197152	0.752452	0.200165	0.0165289	19.7025	4.82453	273	51.647	0.117063	1.60714	0.645366	0.854237	0.892444	0.123012	0.972502	1011.88	28.6371	25.3787	6.04492	-0.331087	0.927705
Train35	Negative	3192	2734	3192	0	1	0	0.0213205	329.241	0.996758	22	4.69067	0.502245	2.03582	0.48123	2.5905	22.0024	327.736	141900	1281.02	260.77	84.2817	0.511494	4.26116	7.44833	0.00219167	9.06402	0.20916	0.120467	0.91941	0.124448	0.00583333	33.6817	5.89587	1032.82	260.77	0.0665511	1.22652	0.816854	0.93299	0.949509	0.181186	0.731545	952.302	27.4169	24.7173	7.12158	-0.260623	0.949597
Train36	Negative	422	422	422	1	0	0	0.036746	214.715	0.943653	17.5	3.76994	0.538545	2.42317	0.649845	1.31561	14.2125	201.975	49667	466.103	142.029	100.156	0.172909	4.36363	8.25	0.00232376	8.97598	0.190846	0.104734	0.839111	0.113798	0.00647249	27.6772	5.53925	632.118	142.029	0.081252	1.18519	0.848134	0.944695	0.959014	0.118561	0.984315	873.726	26.0812	22.4409	6.29102	-0.251353	0.918578
Train37	Negative	3366	3366	3366	1	0	0	0.0205135	450.67	0.92594	22	5.16746	0.55045	1.96288	0.309818	4.63252	26.7027	518.855	166501	178.946	277.332	149.799	0.303872	4.62058	10.0975	0.00321964	8.43229	0.164946	0.0844406	0.983437	0.0909614	0.0103734	44.1349	5.89133	1739.9	277.332	0.0573846	1.13846	0.871719	0.955882	0.965385	0.114477	1.38776	1232.81	31.3871	28.4471	3.99927	-0.435888	0.922426
Train38	Negative	4025	4025	4025	0	0	0	0.0733292	188.391	0.948613	15	3.66524	0.535194	2.13735	0.64409	2.58861	13.434	125.922	28819.9	56.4617	111.208	126.259	-0.0579251	4.34205	9.31034	0.0109988	6.58212	0.17936	0.0987156	0.980382	0.119599	0.0172414	22.7759	5.12936	422.607	111.208	0.112684	1.16129	0.852425	0.94898	0.959677	0.049174	17.4625	997.079	27.1484	19.4417	8.33667	-0.504613	0.857848
Train39	Negative	1436	1436	1436	1	0	0	0.146926	20.8039	0	7	1.10508	1	2.73488	0.432096	0.266728	1.22121	38.5803	378.667	0.20063	11.4787	10.3782	0.0539762	2.77871	2.64767	0.0238664	5.76661	0.370409	0.276974	0.774319	0.304811	0.0621762	12.3782	3.7303	86.2655	11.4787	0.212405	1.69697	0.57197	0.825	0.859428	0.112657	2.39876	1294.53	33.7349	32.946	6.16797	-0.506597	0.920257
Train40	Negative	2131	624	2131	1	1	0	0.0306991	281.054	0.996682	19	4.13427	0.502298	2.45584	0.704972	3.07069	17.0922	250.741	83340.8	971.926	191.59	98.6402	0.320511	4.31387	8.25637	0.00307268	8.55282	0.188564	0.104378	0.94975	0.127759	0.0089955	30.1664	5.68396	790.981	191.59	0.077779	1.26316	0.802976	0.925847	0.945732	0.130021	1.08121	930.335	26.7912	22.5563	6.47559	-0.374694	0.924479
Train41	Negative	4035	4035	4035	0	0	0	0.0297643	132.174	0.803716	15.5	3.08879	0.629761	2.90364	0.720367	1.77581	9.54063	145.488	28727.3	423.342	102.276	53.9884	0.309308	3.9679	5.7882	0.00384743	8.30267	0.254062	0.162373	0.848037	0.169473	0.0115911	23.1012	5.28767	419.597	102.276	0.088131	1.40531	0.709893	0.888365	0.914405	0.141977	0.818241	741.166	23.8295	20.5875	5.3374	-0.279078	0.942211
Train42	Negative	3733	3733	3733	0	0	0	0.0447645	284.395	0.985883	18.5	4.36748	0.509753	2.09845	0.542198	2.36682	19.0749	256.15	83936.3	499.033	198.776	116.736	0.260037	4.43542	8.89648	0.00349426	8.33655	0.176284	0.0886788	0.949945	0.0943843	0.00976562	30.7012	5.69533	824.068	198.776	0.0760705	1.13703	0.882869	0.958101	0.968983	0.104455	1.84788	967.352	26.7598	22.687	4.16846	-0.396972	0.91552
Train43	Negative	644	230	230	1	1	1	0.108761	135.406	0.60984	13.5	2.7179	0.745	4.3009	1.31872	4.33229	7.387	86.9933	20177.1	530.778	79.3929	67.8591	0.0783324	4.01668	6.3557	0.011486	6.60146	0.26448	0.181056	0.961155	0.176072	0.0268456	18.3423	4.90483	259.958	79.3929	0.125162	1.57282	0.663188	0.858333	0.899946	0.0894351	7.21832	639.66	21.3881	17.819	4.84521	-0.471661	0.910179
Train44	Negative	3731	3731	3731	0	0	0	0.112622	113.773	0.782444	13	2.75975	0.64305	2.54781	0.380357	2.87542	7.61621	123.884	8909.04	-45.4796	61.0039	66.5	-0.0408789	3.91711	6.94186	0.0154137	6.12964	0.205105	0.113213	0.977299	0.104865	0.0348837	22.3837	4.70807	373.433	61.0039	0.126773	1.14634	0.865003	0.953488	0.963415	0.05816	16.6218	1209.95	31.5489	29.9314	8.73657	-0.6302	0.883648
Train45	Positive	3630	3630	3630	0	0	0	0.232816	61.8552	0.612196	10.5	2.15193	0.743681	2.65849	0.821333	0.942529	4.6308	63.3387	3857.52	61.834	41.5455	40.8468	0.00849191	3.67625	5.37903	0.0130073	6.40367	0.243528	0.147139	0.953435	0.158038	0.0322581	15.8952	4.53968	170.492	41.5455	0.144782	1.2449	0.785907	0.924528	0.938776	0.0674925	11.292	996.091	27.5134	23.3792	4.67603	-0.556546	0.886448
Train46	Negative	3855	3855	3855	0	0	0	0.014711	1035.26	1.2619	32	7.07109	0.464101	2.29357	0.5534	8.62536	50.0003	674.003	732545	4396.4	570.182	234.283	0.418439	4.9388	12.3599	0.00201228	9.11846	0.158699	0.0848936	0.986172	0.0801078	0.00771208	48.581	6.43307	2346.63	570.182	0.0471527	1.15308	0.865907	0.952652	0.963939	0.151999	0.770456	838.75	25.0961	22.0948	5.07593	-0.330797	0.941398
Train47	Negative	164	92	164	1	1	0	0.0150346	167.693	0.967158	17	3.80565	0.522591	1.98842	0.455047	2.63326	14.483	232.891	51553	244.966	160.095	72.2775	0.378232	4.13939	6.88372	0.00252667	8.8743	0.221064	0.131845	0.844915	0.146559	0.00882117	29.0473	5.56162	711.672	160.095	0.0797573	1.25	0.805367	0.927536	0.946181	0.146557	0.870944	871.886	26.0322	22.5332	4.90674	-0.254454	0.941853
Train48	Negative	3758	3758	3758	0	0	0	0.0473911	357.024	0.696212	22.5	4.52913	0.695312	2.42712	0.529316	3.78813	20.513	340.947	119233	827.859	219.473	131.435	0.252496	4.52317	9.21765	0.00442907	7.96444	0.205257	0.129812	0.989835	0.128446	0.0117647	35.7176	5.72942	1118.77	219.473	0.0661108	1.22689	0.799698	0.929688	0.943277	0.110538	1.91534	1198.46	31.8789	28.6625	9.62866	-0.498112	0.921374
Train49	Negative	244	244	244	0	0	0	0.0335035	175.991	0.887976	15	3.21596	0.575617	2.23634	0.509104	1.77124	10.3424	157.364	27698.6	219.54	112.744	57.7068	0.323911	3.95669	6.25041	0.00410097	8.13943	0.233417	0.143826	0.902456	0.152523	0.00988468	23.9671	5.34042	459.695	112.744	0.08655	1.41299	0.729503	0.891204	0.922727	0.127961	1.04842	953.827	27.2175	24.7096	5.19897	-0.357077	0.929585
Train50	Negative	769	769	769	0	0	0	0.0744386	310.964	0.9629	18	3.92696	0.525494	2.99184	0.987274	3.64179	15.421	152.869	56733.1	795.598	146.008	139.014	0.0246109	4.42227	9.37241	0.0093698	6.83846	0.196242	0.119757	0.987201	0.133463	0.0206897	24.5862	5.23955	520.301	146.008	0.097702	1.29204	0.751142	0.91129	0.926991	0.0551101	12.7371	801.687	24.1859	19.6954	5.76807	-0.539244	0.893333
Train51	Negative	2658	2658	2658	0	0	0	0.142865	112.395	0.962146	12.5	2.56478	0.526008	2.19809	0.297519	1.67681	6.57808	113.9	8610.21	-65.4058	59.774	55.9	0.0350998	3.82945	6.17692	0.0119527	6.50683	0.229433	0.138268	0.968868	0.161313	0.0230769	21.2538	4.79301	330.733	59.774	0.114541	1.28846	0.753711	0.912281	0.927885	0.0592971	14.8552	1236.8	31.9919	31.5156	9.38257	-0.548293	0.884487
Train52	Negative	1698	1698	1698	1	0	0	0.0942565	411.959	0.977896	21.5	4.80936	0.515243	2.73622	0.851266	4.18205	23.13	244.416	103061	698.09	200.938	229.738	-0.0669362	4.72346	12.4362	0.00941399	6.86662	0.17516	0.107879	0.992282	0.0858556	0.0201342	31.7248	5.4454	891.546	200.938	0.0874384	1.25862	0.775588	0.920635	0.935345	0.0520502	14.5219	767.314	23.2034	17.9497	4.70679	-0.528989	0.879946
Train53	Positive	1452	1239	1452	0	1	0	0.160899	119.086	0.99961	14	2.69247	0.50027	2.77352	0.145253	3.66246	7.24942	210.13	12716.5	-261.412	61.1044	65.3696	-0.0290692	3.90817	6.97826	0.0125236	6.37139	0.177727	0.0767905	0.971779	0.0937845	0.0217391	29.0652	4.63835	657.776	61.1044	0.125445	1.03529	0.96539	0.988372	0.991176	0.0537436	105.488	1458.77	35.6302	34.5149	3.8916	-0.607981	0.905441
Train54	Negative	927	68	840	1	1	1	0.0282569	885.628	1.00441	26	5.32864	0.514987	2.96368	0.975436	4.74393	28.3944	314.58	211101	2238.59	289.383	215.004	0.148019	4.89142	11.7339	0.00274093	8.76881	0.166196	0.0907238	0.957948	0.0913131	0.0105402	34.4084	5.93445	1100.15	289.383	0.0799615	1.10983	0.896638	0.964684	0.972543	0.113364	1.36564	551.146	19.2513	14.5659	2.03052	-0.295272	0.928411
Train55	Positive	1133	1133	1133	0	0	0	0.0634305	66.5755	0.664057	12.5	2.68021	0.714127	2.58578	0.751867	1.15734	7.18354	117.388	16019.9	351.315	81.4921	40.5039	0.336477	3.73943	5.23393	0.00491009	7.96344	0.259352	0.163514	0.828356	0.159795	0.0154242	20.7018	5.08762	325.295	81.4921	0.1127	1.40741	0.726716	0.893382	0.921164	0.137293	0.981414	910.013	26.5637	22.3256	5.7373	-0.325953	0.930401
Train56	Positive	3854	3854	3854	0	0	0	0.123624	14.9624	0	6	1.04655	1	2.33445	0.11641	0.288447	1.09526	27.3432	224.17	-7.41567	9.61542	8.69822	0.0504869	2.62974	2.46154	0.0213928	5.7083	0.382927	0.288615	0.702195	0.303795	0.0414201	10.4142	3.59511	56.1154	9.61542	0.226025	1.33333	0.722222	0.9	0.916667	0.0922891	3.16655	1524.17	36.6438	37.8372	10.0132	-0.512229	0.902643
Train57	Negative	3245	3245	3245	1	0	0	0.0279456	353.921	0.982093	20	4.18533	0.512361	2.78043	0.792213	4.68828	17.517	249.276	99515	1477.38	195.091	107.41	0.291661	4.38922	8.41014	0.00403491	8.1371	0.186601	0.100205	0.973194	0.123649	0.016129	30.1567	5.66115	795.122	195.091	0.0778276	1.16832	0.874328	0.95283	0.967203	0.124381	1.47692	841.92	25.4697	21.6719	5.61426	-0.413975	0.929431
Train58	Negative	3547	3547	3547	0	0	0	0.00922013	1499.33	1.53123	32.5	8.67785	0.359245	1.59424	0.0610424	3.28829	75.305	1285.6	1.25192e+06	-4693.13	802.894	301.141	0.454708	5.14341	13.6966	0.000883922	10.4056	0.156274	0.0856388	0.947168	0.0854073	0.00425697	68.1223	6.6911	4576.68	802.894	0.0353911	1.18412	0.84404	0.944103	0.957583	0.136796	1.03381	1318.02	31.8933	31.431	2.95337	-0.197028	0.934455
Train59	Negative	753	753	128	1	0	1	0.142212	84.4716	0.793591	12.5	2.38456	0.636106	2.94999	0.877018	1.5089	5.68614	78.4955	7011.6	148.36	52.8558	50.6667	0.0242428	3.75701	5.76577	0.0192355	6.00186	0.285526	0.198331	0.973118	0.109949	0.045045	17.6577	4.37764	229.215	52.8558	0.132291	1.36585	0.700424	0.891304	0.908537	0.054412	24.1038	1001.7	28.3699	25.4017	9.76709	-0.610154	0.886521
Train60	Positive	1681	195	1681	1	1	0	0.0999741	58.6386	0.456684	10	1.91991	0.826183	2.6873	0.516543	1.75833	3.68607	62.2917	3030.9	4.35294	33.8583	29.875	0.0668186	3.46433	4.54167	0.0130556	6.38173	0.273774	0.171613	0.950011	0.160353	0.025	15.6583	4.38805	160.878	33.8583	0.136619	1.25	0.782051	0.923077	0.9375	0.0782845	7.3528	1018.42	28.9855	25.7632	7.36768	-0.519053	0.910096
Train61	Positive	2174	581	2127	1	1	1	0.0872908	107.232	0.938932	13	2.53477	0.541728	2.12007	0.405061	1.4103	6.42504	102.737	9014.2	-7.77538	58.9705	59.4141	0.00295259	3.64706	6.24242	0.0139782	6.27067	0.257693	0.168841	0.979509	0.136093	0.030303	20.2828	4.65445	303.217	58.9705	0.121399	1.33333	0.722222	0.9	0.916667	0.0569651	9.97159	1556.81	37.1146	34.8225	15.781	-0.63292	0.869895
Train62	Negative	226	226	226	1	0	0	0.0229223	247.869	0.984674	21.5	4.91386	0.510586	1.95457	0.383735	1.62439	24.146	373.947	170508	1008.06	288.467	81.3603	0.560429	4.24901	7.28488	0.00157553	9.53458	0.213128	0.124506	0.873313	0.131624	0.0046083	35.8982	6.00845	1181.86	288.467	0.0603567	1.23033	0.819894	0.933201	0.95071	0.188762	0.662961	1069.03	29.2482	26.9398	7.04468	-0.196687	0.952873
Train63	Negative	3413	3413	3413	0	0	0	0.0132927	357.984	0.991846	23	5.31327	0.505641	1.88042	0.342342	1.65664	28.2308	444.765	220685	784.813	339.065	93.3985	0.568221	4.35472	7.64786	0.00140011	9.76675	0.215363	0.12888	0.854854	0.132701	0.00445368	39.1586	6.1015	1431.83	339.065	0.0551623	1.30793	0.786195	0.916746	0.941036	0.194197	0.616713	986.027	27.746	24.6711	5.13745	-0.15947	0.956049
Train64	Positive	526	526	526	0	0	0	0.0863294	42.9142	0	8	1.53358	1	2.48747	0.372881	1.06298	2.35186	39.0103	910.264	-15.3049	18.4368	22.1443	-0.0896934	3.24523	3.85567	0.0194495	5.84441	0.326601	0.233478	0.881565	0.198728	0.0412371	12.6392	3.9757	93.4926	18.4368	0.171687	1.3253	0.727737	0.902174	0.918675	0.0709378	6.67966	1137.4	30.8706	29.4854	9.07495	-0.584215	0.889898
Train65	Negative	3671	3671	3671	0	0	0	0.0613054	168.099	0.959864	14	3.04585	0.527561	2.11044	0.391736	2.23333	9.2772	174.206	18805.3	7.97505	92.8873	61.9122	0.204524	3.95601	6.62162	0.0055241	7.66024	0.203217	0.107657	0.949421	0.130875	0.0135135	25.8041	5.17399	518.487	92.8873	0.0936205	1.23364	0.808574	0.930435	0.946781	0.0951744	2.59565	1102.29	29.365	28.4856	4.2146	-0.52163	0.910811
Train66	Negative	3068	3068	3068	0	0	0	0.180339	49.8546	0.663197	10.5	1.86514	0.714625	2.5515	0.535326	1.22785	3.47876	64.2121	1691.72	-13.8047	24.9192	34.8485	-0.165679	3.54089	4.87879	0.0215794	5.67675	0.278541	0.179309	0.941082	0.128713	0.0454545	16.3333	4.01516	176.657	24.9192	0.133952	1.34615	0.713528	0.896552	0.913462	0.0570208	32.8556	1247.3	32.4915	31.4233	9.69019	-0.584255	0.879828
Train67	Negative	3479	3479	3479	0	0	0	0.102098	73.8931	0.818956	12.5	2.11987	0.620146	2.80011	0.558495	1.42139	4.49386	81	3386.68	76.0605	36.2167	35.2783	0.0135045	3.52819	5.08696	0.0142911	6.28863	0.249476	0.148642	0.95779	0.133919	0.026087	17.9739	4.47431	218.456	36.2167	0.128505	1.29032	0.752372	0.911765	0.927419	0.0814685	5.889	1218.04	32.7268	30.2544	12.228	-0.520972	0.91182
Train68	Negative	3275	3275	3275	0	0	0	0.365023	34.6203	0.494183	9	1.95865	0.807159	2.35879	0.773263	0.546453	3.83631	42.7037	2268.92	36.6624	29.9957	36.6296	-0.094677	3.47131	4.92593	0.0288066	5.33184	0.290187	0.206511	0.926038	0.210706	0.0617284	13.321	3.96299	117.568	29.9957	0.18701	1.58065	0.576286	0.837838	0.854839	0.0479294	30.7607	1037.22	27.5948	19.8262	6.39868	-0.560885	0.859266
Train69	Positive	3273	3273	3273	0	0	0	0.0780566	53.5653	0.758884	10.5	2.33185	0.657587	1.87684	0.399032	0.902502	5.43751	121.994	5944.28	19.3201	53.0664	35.9681	0.193424	3.61575	4.79872	0.00774735	7.222	0.284326	0.195254	0.871732	0.221103	0.0191693	21.6997	4.77897	339.377	53.0664	0.125288	1.47475	0.655237	0.868421	0.892536	0.0966364	2.50137	1291.2	32.6044	28.8394	5.81421	-0.466931	0.91241
Train70	Positive	3585	3585	3585	0	0	0	0.0184546	1899.75	1.47386	34	8.25722	0.386089	2.09942	0.559189	9.1607	68.1817	846.812	1.13781e+06	4465.97	719.811	424.598	0.258387	5.34499	16.9968	0.0019968	9.05664	0.114352	0.0496616	0.994197	0.0511791	0.00637959	55.6061	6.59	3122.39	719.811	0.0418583	1.1049	0.901011	0.966216	0.973776	0.103879	1.48631	945.113	26.2604	22.564	4.82983	-0.393284	0.911009
Train71	Negative	3449	3449	3449	0	0	0	0.0186577	446.703	1.04183	24.5	5.09745	0.495047	2.83463	0.745941	4.10265	25.984	339.48	273617	3133.52	302.236	130.626	0.396599	4.56939	9.14671	0.00206186	9.17504	0.186465	0.103019	0.945484	0.10338	0.00630063	34.4428	6.02522	1109.8	302.236	0.0630599	1.20056	0.838127	0.940633	0.956093	0.156912	0.717329	759.669	23.9962	21.4565	5.36816	-0.273859	0.944222
Train72	Positive	3155	3155	3155	0	0	0	0.0282352	140.558	0.887172	16	3.09726	0.576145	2.93047	0.772073	3.58297	9.59299	134.79	34704.1	570.204	112.29	49.5411	0.392865	3.89009	5.7013	0.0061187	7.69297	0.268006	0.179269	0.920996	0.143353	0.0238095	21.8268	5.2817	386.032	112.29	0.101181	1.49306	0.705602	0.878049	0.915557	0.145406	1.03124	720.932	23.7187	21.6027	6.16797	-0.362433	0.948076
Train73	Positive	3542	3542	3542	0	0	0	0.203812	55.4545	0.721928	10.5	2.04436	0.68	2.67879	0.647646	0.917203	4.17939	73.0484	2645.41	26.4808	33.4818	39.129	-0.0777692	3.49847	5.25806	0.024974	5.46606	0.253203	0.156305	0.944957	0.145674	0.0483871	17.2581	4.166	204.884	33.4818	0.161321	1.39623	0.680818	0.883333	0.900943	0.0352327	110.803	1299.95	32.7512	31.3618	9.47485	-0.582117	0.868758
Train74	Positive	3478	3478	715	0	0	1	0.0231999	513.667	0.978449	20.5	4.79926	0.514863	2.39363	0.687719	5.08621	23.0329	300.708	142178	1317.37	246.287	149.571	0.244815	4.6413	10.025	0.00348958	8.35125	0.177641	0.098314	0.973303	0.0885021	0.0125	33.2583	5.78573	1001.03	246.287	0.0676933	1.25077	0.804998	0.928161	0.946014	0.0961153	2.08739	872.161	24.965	20.7336	3.78394	-0.420814	0.91204
Train75	Negative	3435	3435	3435	0	0	0	0.0123121	83.9663	0.847418	16	3.20353	0.601977	2.83084	0.650817	1.75946	10.2626	205.229	42568.2	676.695	127.572	34.5937	0.575374	3.65384	4.50398	0.00320996	8.61179	0.297534	0.204005	0.832158	0.21192	0.00796646	26.9803	5.45811	590.776	127.572	0.0803621	1.55004	0.680262	0.866263	0.906622	0.214955	0.443075	862.477	26.5121	24.2482	5.12207	-0.193442	0.96712
Train76	Negative	3177	3177	3177	0	0	0	0.0271845	803.293	0.999591	23	5.24789	0.500283	2.24124	0.551375	4.96136	27.5403	341.568	182176	972.992	282.037	188.033	0.205617	4.74338	11.0899	0.00333756	8.38571	0.16806	0.0935416	0.983074	0.104268	0.0109649	35.6689	5.92215	1166.9	282.037	0.0630428	1.1761	0.850348	0.946429	0.959469	0.0849027	2.12102	850.921	24.8673	21.4873	3.53784	-0.429057	0.914598
Train77	Positive	3516	3516	3516	0	0	0	0.0965308	65.9635	0.584239	11	2.12429	0.7592	2.49508	0.563417	1.50312	4.51262	75.0577	2831.12	-7.27503	35.179	45.25	-0.122895	3.73822	5.5	0.0160873	6.11371	0.249584	0.153467	0.972093	0.151098	0.0384615	17.6154	4.38818	210.138	35.179	0.136957	1.26087	0.773913	0.92	0.934783	0.0681102	7.22975	1160.63	31.336	29.27	8.552	-0.587061	0.892593
Train78	Negative	3436	3436	3436	0	0	0	0.0686968	116.156	0.985909	13	2.398	0.509735	2.53527	0.352203	1.04297	5.7504	137.913	8883.75	19.5074	58.4884	37.0437	0.224953	3.66069	5.04367	0.00821876	7.112	0.262285	0.163572	0.935816	0.146113	0.0174672	23.0262	4.87124	388.091	58.4884	0.112687	1.3121	0.772515	0.912791	0.936129	0.103118	2.97339	1166.78	31.0054	29.5315	2.73804	-0.511291	0.92748
Train79	Negative	2859	2859	2859	0	0	0	0.011467	371.312	0.96763	22.5	5.4189	0.522269	1.70692	0.186414	2.38427	29.3645	522.64	209350	-155.706	331.977	108.367	0.507918	4.44365	8.25296	0.00170155	9.5157	0.211173	0.128839	0.896812	0.135354	0.00719794	43.2082	6.07287	1711.01	331.977	0.0526169	1.35727	0.75698	0.904221	0.93169	0.163407	0.825155	1182.23	30.6497	29.0085	4.39917	-0.227031	0.947148
Train80	Positive	313	216	174	1	1	1	0.0193029	94.7957	0.894611	15	2.81407	0.571253	2.53299	0.548987	0.894013	7.919	165.532	24153	364.426	99.9386	25.9548	0.590341	3.45838	4.12925	0.00358959	8.37632	0.296534	0.198658	0.794334	0.20641	0.0080032	24.2517	5.2942	459.325	99.9386	0.090547	1.59942	0.672261	0.86125	0.90444	0.222859	0.420159	873.475	26.7738	24.8557	5.6604	-0.179617	0.966662
Train81	Negative	3110	3110	3110	1	0	0	0.0197265	401.803	0.930586	22.5	4.16019	0.547337	3.55507	1.0149	5.59879	17.3072	227.892	121021	1954.77	192.217	108.194	0.280054	4.42095	8.2003	0.00311705	8.54811	0.209426	0.126162	0.93166	0.136794	0.0074184	28.7671	5.68599	724.953	192.217	0.0883784	1.25926	0.78858	0.923077	0.940329	0.144332	0.958266	530.035	19.714	16.1732	3.07642	-0.290654	0.950367
Train82	Positive	3455	1316	3455	0	1	0	0.0561003	152.09	0.961978	14.5	2.94089	0.526122	2.6252	0.411164	2.59616	8.64884	183.918	14824.5	23.9834	74.5528	69.239	0.0378911	4.00308	7.06289	0.00787152	7.07697	0.202016	0.109992	0.976421	0.111871	0.0188679	27.0252	4.98164	560.469	74.5528	0.0996802	1.13433	0.875267	0.957143	0.966418	0.0902986	3.16868	1130.46	30.7334	28.6471	5.55273	-0.540483	0.910778
Train83	Negative	2600	2119	2600	1	1	0	0.0702968	42.9178	0.244765	9	1.83769	0.922206	2.39433	0.506285	0.635022	3.37709	72.9731	2929.8	45.1698	35.8562	19.8973	0.290402	3.19135	3.77017	0.00884141	7.06289	0.290706	0.187219	0.759219	0.218185	0.0195599	16.6112	4.55219	181.277	35.8562	0.144539	1.3209	0.740697	0.905405	0.923922	0.133837	1.1281	1096.35	30.0014	28.3779	7.12158	-0.426217	0.926572
Train84	Negative	3223	3223	3223	0	0	0	0.0990428	108.669	0.769193	12.5	2.35316	0.65125	2.94125	0.650265	3.17099	5.53735	91.6941	5892.76	2.53812	47.1743	50.8471	-0.0333564	3.63671	6.09412	0.0134256	6.26821	0.196382	0.0956468	0.973611	0.149892	0.0235294	19.2471	4.49311	264.853	47.1743	0.128006	1.03797	0.962816	0.9875	0.990506	0.0696001	17.7262	1174.13	31.5802	30.3313	8.82886	-0.530155	0.895003
Train85	Negative	3022	3022	3022	0	0	0	0.0251279	110.152	0.973871	14	3.18258	0.518001	1.80221	0.219369	1.05778	10.1288	158.716	22435.9	-102.341	105.546	50.2318	0.356666	3.89977	5.71159	0.00374662	8.38234	0.260234	0.170528	0.794231	0.165567	0.0180258	24.0738	5.26949	459.149	105.546	0.083337	1.42446	0.732678	0.891026	0.924361	0.138435	0.838643	1107.05	29.7512	27.5551	7.12158	-0.282344	0.930702
Train86	Positive	3126	3126	3126	0	0	0	0.0173176	424.6	0.999906	21.5	5.22609	0.500065	1.86972	0.355785	3.23787	27.312	407.221	181143	247.926	297.967	140.001	0.36105	4.60444	9.55176	0.00208473	9.1247	0.190109	0.112797	0.935906	0.121651	0.00585938	38.3525	6.00495	1344.33	297.967	0.057966	1.21037	0.826825	0.937143	0.95249	0.11755	1.15662	974.647	27.028	22.7178	4.19922	-0.29758	0.928846
Train87	Negative	3219	3219	3219	0	0	0	0.0283261	1485.43	1.26162	32.5	7.11967	0.447488	3.4729	1.07244	11.555	50.6896	546.022	770906	6726.74	529.97	400.858	0.138919	5.26148	16.115	0.00282912	8.55519	0.131224	0.0669034	0.993274	0.0726958	0.00663717	45.3319	6.31184	2052.53	529.97	0.0560648	1.08108	0.922475	0.973684	0.97973	0.105214	1.67607	598	19.996	16.5347	2.49194	-0.412459	0.918974
Train88	Positive	2809	2809	2809	0	0	0	0.536753	193.257	0.918296	19.5	3.82703	0.555556	2.79574	0.770295	2.93188	14.6462	141.667	31197.6	-77.75	112.583	170.917	-0.209672	4.1156	10.8333	0.0225694	5.50163	0.143978	0.0564732	0.986805	0.0408837	0.0416667	25	4.66278	526.186	112.583	0.107639	1	1	1	1	0.0375788	144.992	1049.88	28.9432	25.0557	9.72095	-0.546421	0.853432
Train89	Positive	2907	2907	2907	0	0	0	0.215826	30.5319	0	8	1.40998	1	3.00845	0.744982	1.07833	1.98805	29.0351	574.895	8.91404	15.0163	19.1053	-0.122477	3.12295	3.66667	0.0267775	5.37211	0.309099	0.202107	0.922698	0.169913	0.0526316	10.9649	3.78224	66.607	15.0163	0.213871	1.21569	0.872549	0.944444	0.967865	0.0452826	53.4323	1061.2	29.5668	26.1016	10.5515	-0.621389	0.879103
Train90	Negative	3080	3080	3080	0	0	0	0.0165967	806.909	1.12026	30.5	6.21466	0.521451	2.55107	0.606561	6.12001	38.622	570.615	511082	4043.48	450.624	164.349	0.46561	4.7106	10.1184	0.00178079	9.31827	0.172777	0.092085	0.975608	0.0983887	0.00514933	44.6787	6.31353	1922.51	450.624	0.0496846	1.17195	0.854454	0.947785	0.960722	0.167989	0.651749	757.781	24.0609	21.7103	3.83008	-0.297085	0.956192
Train91	Positive	2015	2015	2015	0	0	0	0.0181967	509.216	0.972645	22.5	5.30958	0.518841	1.90385	0.320079	3.05259	28.1917	434.045	189281	199.87	299.607	136.846	0.373442	4.59791	9.13135	0.00199568	9.19027	0.196211	0.114573	0.948274	0.128933	0.00575264	39.6663	6.03463	1430.7	299.607	0.0556182	1.26868	0.80133	0.925	0.945306	0.136028	1.02154	1005.44	27.8364	25.6017	5.19897	-0.301598	0.935663
Train92	Negative	3119	3119	3119	0	0	0	0.0756832	121.493	0.553507	13	2.17459	0.775918	4.22015	1.08726	2.44177	4.72886	58.3941	6971.41	197.11	48.1293	39.2	0.102428	3.66218	4.97647	0.0113495	6.70821	0.266992	0.174536	0.92406	0.221869	0.0411765	14.9882	4.61798	155.672	48.1293	0.130692	1.28125	0.758929	0.914286	0.929688	0.117711	2.79034	682.441	23.3036	21.8103	7.8291	-0.466409	0.927044
Train93	Positive	3017	3017	3017	0	0	0	0.0227848	422.141	0.991863	22	5.54167	0.50563	2.05038	0.492794	3.7004	30.7101	430.164	241085	1081.62	339.595	169.35	0.336302	4.70793	10.7608	0.00204133	9.10241	0.169953	0.0953809	0.962779	0.100459	0.00680272	39.3753	6.08588	1447.78	339.595	0.0558139	1.23529	0.80358	0.92926	0.945021	0.126711	1.0952	1056.15	28.033	23.7944	5.21436	-0.342903	0.913959
Train94	Positive	2916	2916	2916	0	0	0	0.0687178	215.705	0.998781	17.5	3.80849	0.500844	2.47724	0.589241	3.35309	14.5046	221.352	44158	219.468	129.759	120.709	0.041539	4.36203	9.30168	0.00677257	7.27848	0.166268	0.0791917	0.987901	0.0544919	0.0167598	29.6034	5.30056	720.385	129.759	0.0830724	1.15714	0.905284	0.958904	0.976587	0.0786761	6.11937	1039.53	28.5138	25.7786	4.18384	-0.551762	0.898064
Train95	Negative	1579	1579	1287	1	0	1	0.0195841	704.808	1.03081	25.5	6.41878	0.521034	1.75593	0.360664	4.37402	41.2008	611.201	369238	468.174	433.932	220.032	0.327092	4.84845	11.8377	0.00235116	8.97755	0.17688	0.105196	0.97908	0.113267	0.0103896	47.2325	6.16564	2120.42	433.932	0.0495489	1.29876	0.763588	0.912879	0.932227	0.125661	1.31781	1158.84	29.8168	25.2172	5.47583	-0.362638	0.917059
Train96	Positive	3116	3116	3116	0	0	0	0.118175	46.8214	0.214978	9	1.90465	0.933962	2.60903	0.659957	0.961696	3.62769	46.4917	2923.87	41.2787	35.1883	28.4983	0.106523	3.50732	4.37954	0.00926924	6.94499	0.298739	0.201547	0.817843	0.161301	0.019802	13.3894	4.50792	114.07	35.1883	0.14428	1.22018	0.804909	0.931624	0.944954	0.0891736	3.57427	930.074	26.6893	23.4868	6.47559	-0.477956	0.900983
Train97	Positive	3076	3076	3076	0	0	0	0.014085	545.343	1.06879	26	4.6781	0.491239	3.66661	0.947589	4.9821	21.8847	358.401	202895	2541.26	252.383	118.527	0.365032	4.49242	8.6057	0.00198471	9.19933	0.191772	0.105886	0.921813	0.116993	0.00671141	36.052	5.90292	1161.35	252.383	0.0660594	1.17232	0.856051	0.94802	0.961271	0.172024	0.554479	619.252	22.0205	19.4878	3.83008	-0.233792	0.957349
Train98	Positive	1788	522	1788	1	1	0	0.320229	16.8699	0	7.5	1.11154	1	2.33878	0.294609	0.29101	1.23553	23.8765	264.689	-0.844892	10.6036	9.25926	0.0678404	2.60164	2.5679	0.0309404	5.23758	0.35778	0.263222	0.820274	0.339641	0.0740741	9.7037	3.65192	47.2277	10.6036	0.2166	1.49153	0.660768	0.867647	0.895951	0.0909814	15.6034	1423.48	35.2129	35.8376	12.4895	-0.580489	0.897224
Train99	Positive	2520	2520	2520	0	0	0	0.184702	20.9629	0	7.5	1.41672	1	2.07283	0.686078	0.31738	2.0071	30.8113	698.813	9.9036	16.5041	18.8679	-0.0667836	3.09901	3.5283	0.0259879	5.59548	0.341468	0.254023	0.806649	0.257738	0.0754717	11.2075	3.91782	69.6442	16.5041	0.231572	1.56757	0.582924	0.840909	0.858108	0.0468773	20.7353	1251.72	31.8376	26.1477	9.07495	-0.550073	0.866702
Train100	Positive	313	77	313	1	1	0	0.0201748	750.531	1.19343	26.5	6.18266	0.465652	2.7778	0.83774	4.53059	38.2253	523.776	577868	6470.33	473.046	156.414	0.503494	4.70325	10.0184	0.00176003	9.38128	0.177075	0.0968489	0.965916	0.097036	0.0066778	42.172	6.26243	1762.54	473.046	0.0530172	1.27724	0.80491	0.924745	0.946837	0.154147	0.849759	832.77	24.4527	20.103	2.55347	-0.297819	0.94702
Train101	Negative	538	538	538	1	0	0	0.0212022	329.282	0.990567	22	5.12271	0.506524	2.18703	0.529511	2.85133	26.2421	402.251	212680	1991.92	313.173	98.7157	0.520672	4.37767	7.98421	0.00172354	9.43557	0.197486	0.109825	0.915163	0.119875	0.00442198	37.3437	6.04052	1293.06	313.173	0.0583287	1.23358	0.810805	0.930862	0.947584	0.173281	0.758884	1040	28.5115	25.3787	6.36792	-0.249841	0.946772
Train102	Positive	1974	1974	1974	0	0	0	0.0397535	113.487	0.909107	13	3.15365	0.561667	1.79525	0.351624	0.864006	9.94551	152.21	23129.2	92.0809	109.331	46.7807	0.402209	3.85301	5.55035	0.00366696	8.33926	0.256312	0.165427	0.795497	0.175576	0.00997009	23.3729	5.26723	437.145	109.331	0.0922092	1.42664	0.693902	0.88244	0.908329	0.13588	1.09438	1165.2	30.0629	26.2938	5.96802	-0.309129	0.92683
Train103	Negative	2570	2570	2570	0	0	0	0.0180062	546.031	0.985744	21	5.46743	0.509849	1.82895	0.394572	2.87965	29.8928	457.677	211949	741.704	328.119	150.122	0.372613	4.638	9.93232	0.00201612	9.16013	0.170593	0.0869895	0.9424	0.0870491	0.00606061	40.6535	6.03073	1526.86	328.119	0.056963	1.19751	0.832603	0.940058	0.954078	0.100189	1.52794	1165.27	29.4807	24.9095	4.39917	-0.321943	0.918021
Train104	Positive	348	348	156	1	0	1	0.0600335	103.093	0.282046	12.5	2.02832	0.906839	3.87921	1.05651	1.11993	4.11409	64.4854	5386.72	141.514	44.2245	29.3056	0.205934	3.54231	4.22368	0.0082162	7.30178	0.304898	0.211436	0.7568	0.222748	0.0292398	15.5892	4.6812	163.209	44.2245	0.144477	1.47541	0.667309	0.871429	0.898143	0.149473	0.880313	452.731	18.2531	14.6582	2.19971	-0.27718	0.953546
Train105	Positive	936	600	811	1	1	1	0.3272	14.1233	0	6.5	1.17561	1	2.42429	0.623045	0.302027	1.38205	22.8526	316.548	3.45715	11.3777	13.5474	-0.0808996	2.84483	3.04211	0.0231579	5.65413	0.340071	0.249366	0.788643	0.319278	0.0526316	9.67368	3.73376	46.6605	11.3777	0.224341	1.44	0.653798	0.872093	0.89	0.0587056	14.753	1030.1	28.6641	24.2097	8.30591	-0.535431	0.879727
Train106	Positive	2884	2884	2884	0	0	0	0.0212082	218.767	0.99929	19.5	4.41469	0.500492	2.08884	0.39188	1.93941	19.4895	351.304	109917	608.381	226.576	74.6356	0.504496	4.18946	6.98076	0.00186913	9.2747	0.216642	0.126003	0.883574	0.131217	0.00558659	35.4016	5.85916	1099.33	226.576	0.0630789	1.30621	0.77928	0.915686	0.938429	0.172552	0.658906	1013.85	28.3853	25.3556	4.9375	-0.243154	0.951526
Train107	Positive	2839	2786	2839	0	1	0	0.0342653	301.725	0.987138	19.5	4.34916	0.508889	2.73087	0.785054	4.01159	18.9152	246.94	116428	1553.81	210.14	110.051	0.312611	4.42317	8.47082	0.00323245	8.44362	0.189558	0.103278	0.968703	0.112107	0.0077821	29.7938	5.74451	788.507	210.14	0.0769608	1.18235	0.844493	0.944444	0.95768	0.121158	1.34044	831.766	24.7306	20.749	4.35303	-0.414215	0.927952
Train108	Positive	2690	2690	2690	0	0	0	0.0227688	190.059	0.993433	18.5	4.53346	0.504545	1.86992	0.266674	1.95151	20.5522	377.815	111881	150.575	236.991	79.5867	0.499088	4.20307	7.30819	0.00204402	9.15393	0.202364	0.111476	0.896973	0.1294	0.0058013	36.7948	5.85372	1194.34	236.991	0.0618427	1.22261	0.855848	0.941242	0.96275	0.163098	0.881143	1253.65	31.7199	29.6853	5.19897	-0.271219	0.941987
Train109	Negative	2582	1840	2582	0	1	0	0.0334534	144.95	0.975657	14	3.44238	0.516778	1.70126	0.261018	1.05752	11.85	184.014	30260.1	-32.0482	127.364	55.0519	0.397127	3.96525	5.95504	0.0037954	8.38145	0.250671	0.161244	0.838558	0.167157	0.015984	25.7632	5.35849	543.717	127.364	0.0859075	1.39698	0.743641	0.896396	0.927799	0.134357	1.22726	1177.05	30.2533	28.4548	6.13721	-0.309969	0.927197
Train110	Positive	244	244	244	1	0	0	0.0587121	137.804	0.92615	15.5	3.79855	0.550309	2.11685	0.619012	1.36543	14.429	215.422	57791.8	762.523	166.383	69.0946	0.413173	4.11566	6.72162	0.0029121	8.73109	0.220279	0.129309	0.849514	0.148641	0.00990991	27.6477	5.55959	654.27	166.383	0.0909292	1.2219	0.812332	0.932796	0.947727	0.13529	1.04499	1012.77	27.4602	22.141	4.16846	-0.285237	0.930653
Train111	Positive	2738	2738	2738	0	0	0	0.0571679	189.048	0.990123	15	3.16867	0.506831	2.15721	0.340822	2.55468	10.0405	176.429	21067.9	10.1706	92.9645	75.6878	0.102753	4.06498	7.16931	0.00730663	7.20245	0.204792	0.11564	0.982992	0.146684	0.021164	26.2381	5.11245	539.257	92.9645	0.0905483	1.20833	0.814214	0.935065	0.947917	0.0864575	3.34838	1263.85	32.3328	30.2852	9.04419	-0.550161	0.895547
Train112	Positive	1508	1508	1418	1	0	1	0.033728	147.582	0.986146	14.5	3.14968	0.509572	2.0215	0.287004	1.05659	9.92046	192.918	24414.2	-14.1494	106.121	52.9956	0.333962	3.93869	5.92274	0.00335999	8.44186	0.244436	0.15201	0.838045	0.15286	0.00883002	26.8057	5.3235	567.608	106.121	0.0812591	1.40388	0.722741	0.891509	0.919667	0.129444	1.03552	1111.62	29.9972	28.2318	5.16821	-0.319397	0.933088
Train113	Positive	1320	1320	1320	1	0	0	0.186035	11.2617	0	5	0.89256	1	2.71377	0.438291	0.307962	0.796663	18.4522	105.471	-3.95398	6.42374	8.07826	-0.111196	2.64369	2.28696	0.0310775	5.2539	0.431843	0.343365	0.722706	0.261527	0.0695652	8.68696	3.32662	35.157	6.42374	0.248784	1.63218	0.592065	0.836538	0.867497	0.0590894	13.2919	1035.54	28.8405	27.9011	7.07544	-0.57837	0.879321
Train114	Negative	2150	2150	2150	0	0	0	0.0495878	325.14	0.948078	17	3.7148	0.535556	2.85909	0.896018	2.95999	13.7998	157.062	48097.7	695.581	135.789	114.052	0.0883445	4.42984	8.73203	0.00548934	7.65583	0.189125	0.104998	0.964036	0.108464	0.0130719	24.6275	5.39459	505.692	135.789	0.094475	1.18062	0.850716	0.945833	0.959741	0.0722659	4.09646	776.168	23.6208	19.2571	5.27588	-0.467757	0.900291
Train115	Positive	2427	2427	2427	0	0	0	0.0708437	115.235	0.940286	13	2.54583	0.540816	2.33241	0.194389	1.54451	6.48124	167.125	9565.98	-112.109	60.0773	51.425	0.0845446	3.79191	6.0625	0.00835938	6.99221	0.21516	0.119953	0.9626	0.153924	0.01875	25.6875	4.82043	495.512	60.0773	0.114606	1.13433	0.875267	0.957143	0.966418	0.0859888	2.7876	1271.53	32.7977	34.2073	3.84546	-0.568467	0.913949
Train116	Negative	1963	1897	1963	1	1	0	0.0264566	175.744	0.950439	15	3.33445	0.533958	2.22628	0.368485	2.59597	11.1186	181.383	33528.3	268.98	122.054	54.5789	0.383564	3.89981	6.19579	0.00425042	8.08343	0.225174	0.130987	0.928054	0.132892	0.0126316	25.6526	5.3884	532.693	122.054	0.0806818	1.29605	0.801316	0.921212	0.946203	0.136739	0.981012	1017.01	28.4369	27.8242	5.89111	-0.418566	0.936016
Train117	Positive	2761	2761	2761	0	0	0	0.0206503	93.7076	0.988995	14	2.93695	0.507609	1.90787	0.263202	1.20232	8.62567	193.701	18907.6	43.9672	96.6522	34.9575	0.468951	3.66429	4.7602	0.00386991	8.27478	0.283634	0.190949	0.794562	0.193891	0.00935374	26.7041	5.23434	557.602	96.6522	0.0910428	1.40118	0.714259	0.889764	0.916093	0.175958	0.649655	1290.27	33.1117	31.2849	8.39819	-0.26993	0.946739
Train118	Positive	2741	2741	2741	0	0	0	0.13859	57.8379	0.910878	12.5	2.59635	0.560491	2.25912	0.506561	0.553328	6.74101	98.4464	7852.73	30.4488	55.2063	57.8571	-0.017233	3.85822	6.25	0.0172194	6.10531	0.245554	0.159201	0.954762	0.157594	0.0446429	19.9107	4.66714	287.573	55.2063	0.128918	1.2093	0.813448	0.934783	0.947674	0.0490825	12.5964	1010.13	27.8727	22.4794	5.22974	-0.538857	0.890088
Train119	Positive	2737	2737	2737	0	0	0	0.27007	30.0978	0.318215	8.5	1.3022	0.891272	2.62737	0.502222	0.334083	1.69572	46.9754	642.169	17.1206	15.8863	14.0164	0.0635402	3.0134	3.01639	0.0198871	5.87423	0.375182	0.278825	0.846028	0.205211	0.0409836	13.6393	3.83852	111.942	15.8863	0.204983	1.54545	0.594406	0.846154	0.863636	0.0791659	6.69026	1279.76	33.4728	31.8463	10.4746	-0.553675	0.909478
Train120	Positive	2750	2750	2750	0	0	0	0.0228355	590.296	0.996856	23	5.07039	0.502177	2.30929	0.632832	3.15332	25.7089	335.605	181973	1437.49	283.489	138.727	0.342873	4.60251	9.38941	0.00196829	9.22426	0.19584	0.117726	0.929787	0.126599	0.0059778	34.6072	5.98416	1102.77	283.489	0.0647629	1.29184	0.781001	0.917513	0.938614	0.135027	0.863962	776.308	23.8061	19.8185	3.47632	-0.275293	0.936598
Train121	Positive	2799	2799	2799	0	0	0	0.218277	46.8249	0.291818	8.5	1.69328	0.902696	2.1834	0.596722	1.08091	2.86721	37.4023	1084.9	-3.41766	21.8592	28.3563	-0.124461	3.40862	4.37931	0.0254987	5.51313	0.303555	0.208652	0.927608	0.165804	0.0574713	12.4943	3.90988	95.5506	21.8592	0.165944	1.32394	0.767606	0.910256	0.934664	0.0584917	32.0578	1102.85	29.296	25.8093	9.61328	-0.546932	0.856063
Train122	Positive	2730	2730	2730	0	0	0	0.247881	39.7441	0.773227	10	2.25294	0.64876	1.77084	-0.0728356	0.584046	5.07576	92.4651	2884.57	-61.527	34.2802	39.6977	-0.0705088	3.45431	5.27907	0.0243375	5.37975	0.235879	0.126378	0.982573	0.10363	0.0465116	19.3721	4.09175	267.769	34.2802	0.144628	1	1	1	1	0.0444922	29.2762	1540.08	35.5818	34.0227	7.69067	-0.584106	0.873783
Train123	Positive	2797	2554	2797	0	1	0	0.0477253	224.091	0.929124	16	3.8631	0.548317	2.17071	0.589149	1.73331	14.9235	182.291	57168.9	630.493	160.634	87.478	0.294938	4.24759	7.6386	0.00355379	8.42251	0.224887	0.14369	0.929727	0.131746	0.0129534	25.6127	5.54733	563.252	160.634	0.0737258	1.57391	0.671918	0.861423	0.90385	0.114083	1.28731	947.33	26.2823	23.1177	5.39893	-0.376472	0.913239
Train124	Positive	2389	2389	195	0	0	1	0.157012	40.9208	0.249882	9.5	1.71893	0.920139	3.55604	0.852571	1.86408	2.95471	57.8431	1320.72	-0.99164	22.3676	30.9412	-0.148195	3.33757	4.70588	0.0272972	5.30468	0.2343	0.129588	0.940144	0.208136	0.0588235	15.4902	4.05794	153.064	22.3676	0.183796	1.2	0.820833	0.9375	0.95	0.0673896	39.264	936.089	27.5454	24.5558	4.58374	-0.605737	0.896225
Train125	Positive	2429	2429	2429	0	0	0	0.0193748	645.192	0.977233	25	5.58389	0.53604	1.95959	0.279349	4.78182	31.1798	468.456	205897	48.055	310.533	168.463	0.296976	4.71696	10.296	0.00238403	8.86365	0.174949	0.0954071	0.976197	0.112206	0.00597907	41.6143	6.01105	1578.13	310.533	0.0551869	1.19905	0.82159	0.937778	0.950237	0.121993	1.19155	961.903	27.4693	27.1475	5.38354	-0.355439	0.934308
Train126	Positive	659	588	393	1	1	1	0.0279062	263.983	0.999976	17.5	4.43948	0.500016	1.73068	0.367711	2.50951	19.709	268.652	82079.7	83.8787	205.436	114.912	0.284888	4.41357	8.60532	0.00399379	8.17672	0.21015	0.131624	0.947259	0.133421	0.0122699	31.3701	5.66153	866.369	205.436	0.0770717	1.28972	0.779377	0.917143	0.937954	0.106809	1.67104	1180.64	29.785	26.563	5.41431	-0.429367	0.904998
Train127	Positive	2617	2617	2617	0	0	0	0.060448	337.287	0.951412	17.5	3.75395	0.533299	1.99007	0.461768	2.67927	14.0921	198.681	36798.5	198.043	125.159	114.435	0.0498177	4.30031	8.73913	0.00913674	6.85668	0.186923	0.101505	0.980407	0.1139	0.0217391	28	5.28405	641.174	125.159	0.0904866	1.15254	0.859759	0.951613	0.961864	0.0495481	15.4133	1374.68	33.6789	30.2236	11.1975	-0.568984	0.872457
Train128	Positive	2509	2509	2509	0	0	0	0.694737	14.7678	0	7	1.10614	1	3.75339	0.494892	1.10723	1.22356	33.5897	172.423	3.40919	8.16174	10.5128	-0.0688496	2.76431	2.61538	0.0703485	4.11848	0.401129	0.310833	0.909303	0.258458	0.153846	11.6923	3.19441	80.3761	8.16174	0.244589	1.14286	0.867965	0.954545	0.964286	0.0435297	265.662	1436.59	35.9991	34.1842	9.13647	-0.477599	0.91764
Train129	Positive	2631	2631	2631	0	0	0	0.0576735	40.4195	0.119503	9	1.77371	0.968136	3.52036	0.940086	0.842186	3.14605	61.7916	3925.46	136.447	35.9156	16.9056	0.363777	3.189	3.12058	0.0113524	6.92123	0.380403	0.296765	0.754572	0.28391	0.0327654	15.1048	4.5282	147.781	35.9156	0.133366	2.0051	0.540073	0.793522	0.851528	0.154825	0.773988	686.233	22.8661	20.0569	2.87646	-0.304931	0.952127
Train130	Positive	2145	2145	2145	0	0	0	0.0881722	58.1998	0.712064	11.5	2.2174	0.685901	2.78813	0.767579	1.04113	4.91685	83.8851	7468.1	170.427	54.5208	31.677	0.266161	3.5591	4.64596	0.00810154	7.15102	0.284027	0.188684	0.88407	0.173197	0.0186335	17.6832	4.77788	221.069	54.5208	0.134633	1.41014	0.682833	0.882114	0.902586	0.133845	1.32055	1069.97	29.9594	26.1477	9.6748	-0.43195	0.924304
Train131	Positive	1876	1848	1876	0	1	0	0.0434652	47.8462	0.69526	11	2.3205	0.695875	2.14318	0.413407	0.937137	5.38472	103.367	7794.88	66.0937	59.7111	25.3426	0.404082	3.43631	4.04222	0.00538821	7.7432	0.314022	0.22197	0.759206	0.221219	0.013269	19.4704	4.92096	271.399	59.7111	0.113431	1.55789	0.63471	0.854317	0.886257	0.1513	0.878691	1058.74	29.2229	26.6937	5.39893	-0.321961	0.941843
Train132	Positive	2168	2168	2168	0	0	0	0.206606	36.3399	0	8	1.36186	1	3.20595	0.707393	1.45633	1.85467	31.898	489.655	7.65706	14.1266	18.0816	-0.12295	3.07217	3.59184	0.0337359	5.0941	0.308819	0.202526	0.92643	0.183604	0.0816327	11.4694	3.53361	77.1032	14.1266	0.236686	1	1	1	1	0.0718705	22.2963	1154.18	31.6748	29.4238	12.6895	-0.586362	0.891475
Train133	Positive	2446	2446	2446	0	0	0	0.108159	42.1045	0.377646	9.5	1.75227	0.864366	2.79964	0.547867	1.29248	3.07046	52.8941	1516.56	24.8871	24.4091	28.0588	-0.0686735	3.32021	4.55294	0.0156401	6.07998	0.249758	0.14284	0.955387	0.164223	0.0235294	14.6706	4.09589	136.233	24.4091	0.170419	1.17949	0.880238	0.95122	0.969373	0.0758504	7.41574	1252.01	32.8838	31.7771	10.7361	-0.574961	0.893258
Train134	Positive	917	489	917	1	1	0	0.100777	54.0645	0.0807931	9	1.65184	0.9802	3.63575	1.15132	1.12718	2.72856	39.3054	1925.28	66.7683	26.3485	26.477	-0.00205152	3.40022	4.15063	0.014303	6.47761	0.297416	0.208285	0.805425	0.266246	0.041841	12.5439	4.25664	95.0277	26.3485	0.186751	1.45763	0.719972	0.885	0.920315	0.0958713	3.07203	726.943	23.6414	18.8033	7.65991	-0.452953	0.90285
Train135	Negative	2244	2244	2244	0	0	0	0.0364746	46.4376	0.790812	11	2.33772	0.637841	2.06586	0.402887	0.565373	5.46492	105.151	8185.14	89.2303	62.5673	23.8628	0.447945	3.38937	4.013	0.00469444	7.90158	0.300423	0.202059	0.707046	0.20436	0.0115523	19.5422	4.92654	276.186	62.5673	0.113151	1.37303	0.728623	0.896514	0.920962	0.163599	0.774197	1280.61	32.6609	29.9468	8.875	-0.25144	0.936527
Train136	Positive	2140	2140	2140	0	0	0	0.0941589	62.0247	0.869893	11	1.96206	0.587438	2.13227	0.48194	0.905337	3.84967	75.8	3295.67	21.1358	36.4005	33.0231	0.0542646	3.48223	4.63846	0.0149112	6.29822	0.291383	0.203778	0.93812	0.227791	0.0384615	17.3154	4.37288	203.909	36.4005	0.149672	1.40206	0.677132	0.881818	0.899485	0.068118	6.91216	1236.6	32.5445	29.27	10.1824	-0.553479	0.899427
Train137	Positive	1996	1996	1996	0	0	0	1.91163	7.64054	0	6.5	0.964058	1	2.29467	0.588316	0.177096	0.929407	14.0513	126.769	5.66595	7.50378	8.32051	-0.051542	2.52598	2.44872	0.0328731	5.09446	0.365018	0.270669	0.70164	0.348985	0.0641026	7.55128	3.33765	25.2585	7.50378	0.284091	1.64286	0.656385	0.848485	0.89881	0.0812254	21.4304	1484.46	36.6761	35.6223	20.0876	-0.473463	0.881788
Train138	Positive	2392	2392	2392	0	0	0	0.319344	9.22272	0	5	0.970184	1	2.33317	0.616851	0.0775217	0.941257	17.5326	208.924	7.85644	9.26775	7.04174	0.137121	2.59256	2.07346	0.0233361	5.6511	0.45658	0.38274	0.444433	0.350496	0.0517529	8.2404	3.59147	30.8803	9.26775	0.213019	2.84244	0.420011	0.710046	0.797002	0.0935013	1.68908	1023.49	28.1582	24.5173	5.09131	-0.392671	0.9063
Train139	Positive	2233	2233	2233	0	0	0	0.181725	43.0901	0	8	1.4869	1	2.20639	0.529805	0.919218	2.21088	32.2371	607.565	-6.56291	15.7632	24.4536	-0.213952	3.2686	4.12371	0.0228505	5.64224	0.308085	0.211314	0.868187	0.169417	0.0515464	11.732	3.79436	78.7686	15.7632	0.181104	1.35714	0.70618	0.893617	0.910714	0.0577489	18.8094	1412.81	34.9675	31.0081	14.0583	-0.597083	0.852464
Train140	Positive	2311	401	933	0	1	1	0.0187166	479.493	0.969775	23.5	5.78551	0.520804	1.85956	0.302895	3.17069	33.4721	515.795	252059	161.541	355.184	164.723	0.366667	4.71587	10.3081	0.00166389	9.43492	0.175696	0.0966767	0.946429	0.103307	0.00498339	43.2749	6.13087	1734.86	355.184	0.0517286	1.17169	0.858947	0.949005	0.96222	0.132679	1.01824	1084.02	28.9255	27.1321	4.41455	-0.288914	0.930812
Train141	Positive	2541	2541	2541	0	0	0	0.0232653	726.91	1.16116	26	6.4088	0.4787	2.19643	0.621271	5.06439	41.0727	536.981	478161	3466.06	468.822	213.791	0.373788	4.89815	11.9251	0.00181792	9.26005	0.158931	0.084574	0.977285	0.0807656	0.00567537	43.5074	6.29327	1853.71	468.822	0.0515963	1.16319	0.86228	0.950495	0.963059	0.127601	1.22759	997.723	27.0982	22.5024	4.92212	-0.345162	0.921726
Train142	Positive	1786	1786	1786	0	0	0	0.0928873	98.2644	0.743732	12.5	2.74284	0.666834	2.50982	0.749582	1.28488	7.52315	99.3861	15240.3	258.012	79.9918	53.0791	0.203111	3.91341	5.89928	0.00597508	7.66736	0.246339	0.155877	0.901597	0.169415	0.0167866	19.2518	5.07477	280.98	79.9918	0.113797	1.33333	0.7404	0.903727	0.924303	0.108618	1.81614	857.065	25.1791	20.8259	4.76831	-0.436414	0.912256
Train143	Positive	2369	2369	2369	0	0	0	0.0893929	75.4853	0.522559	11.5	2.49189	0.792388	2.85128	0.911418	0.784572	6.20953	80.6216	14106.8	401.643	74.1959	32.3416	0.392967	3.6173	4.53144	0.00579611	7.77515	0.296162	0.204268	0.786065	0.204493	0.0201661	16.7521	4.96738	213.075	74.1959	0.125093	1.56137	0.659225	0.859862	0.897803	0.135688	0.999418	738.338	23.0184	17.9343	4.6145	-0.315306	0.937089
Train144	Positive	2205	2205	2205	0	0	0	0.0949445	67.4828	0.382381	10.5	2.08502	0.862155	4.19983	1.27678	0.838185	4.3473	52.2824	6702.88	255.517	47.9968	31.9536	0.201002	3.59022	4.5029	0.00836922	7.24332	0.296974	0.20629	0.773008	0.215347	0.0270793	13.8956	4.62148	134.005	47.9968	0.146929	1.55828	0.684278	0.867021	0.908572	0.1265	1.23845	640.098	21.4622	17.396	4.79907	-0.378473	0.925263
Train145	Positive	2075	2075	2075	0	0	0	0.352809	4.21934	0	4.5	0.645251	1	2.85993	0.421479	0.0999306	0.416349	14.3672	48.1472	2.62518	4.37295	2.60452	0.256662	1.91978	1.28249	0.051422	4.61707	0.533616	0.486175	0.565984	0.521579	0.101695	7.46328	3.06349	23.7311	4.37295	0.243721	2.97917	0.334189	0.657534	0.731264	0.135609	1.5676	1011.75	29.6564	26.7937	9.93628	-0.509298	0.940221
Train146	Positive	1855	1855	1855	0	0	0	0.214432	21.4163	0	6.5	1.2591	1	2.62242	0.51212	0.647271	1.58533	36.1613	355.018	-7.90247	12.055	16.3548	-0.149284	3.08288	3.32258	0.021621	5.67568	0.334311	0.23936	0.826532	0.255233	0.0322581	12.2043	3.71537	84.1169	12.055	0.209465	1.33333	0.722222	0.9	0.916667	0.0578291	23.3514	1147.63	30.6355	29.916	6.42944	-0.517141	0.878867
Train147	Positive	2114	2114	2114	0	0	0	0.104832	9.67368	0	6	1.21502	1	2.0828	0.409483	0.334253	1.47628	30.0231	501.023	9.77218	15.3341	8.3641	0.294835	2.62336	2.40513	0.017094	6.07928	0.384481	0.295094	0.650981	0.345031	0.0358974	10.6359	3.91552	60.4976	15.3341	0.187161	1.87097	0.528039	0.797794	0.841302	0.11638	1.40564	1337.02	33.7677	30.5774	11.5513	-0.455547	0.919192
Train148	Positive	1106	1106	1106	0	0	0	0.147658	67.1468	0.325082	10	1.71366	0.888246	3.57735	0.310601	0.94549	2.93663	88.7291	2494.74	-34.7061	27.7486	27.867	0.00133599	3.42685	4.42857	0.0117207	6.65581	0.25972	0.152654	0.888674	0.172714	0.0295567	18.8424	4.35087	237.752	27.7486	0.183527	1.15026	0.879162	0.955446	0.968192	0.0495235	18.0969	986.532	28.6772	27.2859	1	-0.496478	0.918761
Train149	Positive	2152	2152	2152	0	0	0	0.283365	40.4543	0.165427	8.5	1.72183	0.952409	2.46355	0.728736	0.872532	2.96471	46.4578	1228.56	-7.22014	22.5786	29.7229	-0.129297	3.34356	4.71084	0.0216287	5.74095	0.255126	0.15531	0.944518	0.173612	0.060241	13.8916	4.13026	117.862	22.5786	0.165041	1.28	0.759837	0.914634	0.93	0.0538774	22.0482	1006.7	27.5759	23.7791	5.78345	-0.586909	0.863452
Train150	Positive	26	26	26	0	0	0	0.0574543	260.343	0.898059	16	2.76205	0.56898	3.52678	0.96398	1.65287	7.62891	133.56	15957.8	264.863	80.4421	64.64	0.110494	4.02499	6.52923	0.00610651	7.56767	0.221425	0.126676	0.941212	0.129711	0.0153846	22.7692	5.05853	394.111	80.4421	0.108104	1.23077	0.796703	0.928571	0.942308	0.102711	1.62621	833.166	26.148	22.787	6.33716	-0.463161	0.924661
Train151	Positive	1508	1508	1508	0	0	0	0.233499	25.6745	0	7	1.25708	1	2.66124	0.270549	0.500376	1.58025	38.3284	362.919	-5.30347	11.8605	15.7313	-0.138929	2.86626	3.46269	0.0336378	5.11857	0.299763	0.193933	0.924336	0.217017	0.0746269	12.5373	3.53548	92.8936	11.8605	0.212919	1.45455	0.645136	0.868421	0.886364	0.0576528	12.6114	1269.77	32.9849	31.2311	5.35278	-0.609144	0.886784
Train152	Positive	1762	1762	1762	0	0	0	0.0265595	171.287	0.846251	15	2.75884	0.602727	2.53968	0.42735	1.02515	7.61118	160.596	18600.2	178.538	84.9315	36.041	0.40603	3.69862	4.78571	0.00404653	8.2559	0.28519	0.192455	0.784363	0.190232	0.0121581	24.3617	5.18124	452.822	84.9315	0.0917501	1.46862	0.681409	0.875	0.9044	0.156856	0.660723	813.278	25.8613	24.7404	4.12231	-0.231192	0.958946
Train153	Positive	2043	2043	2043	0	0	0	0.113364	55.7135	0.359102	9.5	1.8547	0.872934	2.6051	0.668938	0.638531	3.43992	75.512	2228.85	10.8027	29.8663	32.9809	-0.0434991	3.51588	4.83732	0.0138504	6.40989	0.271272	0.173088	0.898731	0.143466	0.0287081	17.4689	4.36201	201.657	29.8663	0.159832	1.2795	0.760199	0.914773	0.930124	0.0693716	5.35487	1084.35	29.6392	26.3246	4.44531	-0.506087	0.892674
Train154	Positive	1946	1946	1946	0	0	0	0.0565059	422.772	0.999872	19.5	4.02471	0.500089	2.24928	0.686435	3.54764	16.1983	224.742	56480	609.431	151.818	139.084	0.044072	4.50474	9.6236	0.00770105	7.13293	0.185363	0.108467	0.976346	0.124172	0.0168539	29.7697	5.36078	747.611	151.818	0.0918095	1.21429	0.809524	0.933333	0.946429	0.0680628	6.21402	1042.73	28.8402	24.3174	7.12158	-0.482669	0.893759
Train155	Positive	1966	1966	1966	0	0	0	0.0415233	328.653	0.99718	19.5	4.85206	0.501953	2.22182	0.639317	2.32095	23.5425	322.994	158835	1632.83	273.316	114.172	0.410718	4.47292	8.52941	0.00223987	9.00023	0.203321	0.121156	0.938196	0.127093	0.00630252	33.6576	5.89914	1043.85	273.316	0.066936	1.31849	0.775615	0.9125	0.9375	0.136789	1.02289	1007.83	27.2567	23.2177	4.32227	-0.333094	0.927912
Train156	Positive	1728	1728	1728	0	0	0	0.0690645	58.6375	0.435318	10.5	2.10208	0.836766	2.74849	0.721172	0.943486	4.41875	73.5799	5811.12	135.549	48.8735	27.2294	0.284432	3.45453	4.31701	0.00738654	7.3125	0.281921	0.183333	0.84692	0.201006	0.0206186	16.5129	4.73051	187.698	48.8735	0.139767	1.37165	0.742304	0.9	0.926378	0.129969	1.37795	949.111	27.4859	24.7788	7.32153	-0.424173	0.923963
Train157	Positive	1590	1590	1590	0	0	0	0.0324606	206.93	0.966773	16	3.33945	0.522854	2.43901	0.637918	2.89328	11.1519	206.672	35449.8	453.731	122.135	68.1706	0.285018	4.06655	6.76378	0.00499445	7.87482	0.228539	0.141847	0.948457	0.150411	0.015748	27.7979	5.37266	625.026	122.135	0.0910112	1.26592	0.780925	0.92069	0.937682	0.108013	2.28031	1145.66	30.7909	27.5627	8.58276	-0.433912	0.920394
Train158	Positive	2105	2105	2105	0	0	0	0.166466	13.9707	0	6	1.13568	1	2.03341	0.310038	0.286059	1.28978	19.4949	283.485	-5.35342	10.7732	11.6263	-0.0265749	2.82684	2.81818	0.0272421	5.3767	0.36247	0.272748	0.84713	0.31302	0.0505051	8.87879	3.63342	38.2871	10.7732	0.198701	1.50649	0.61544	0.855556	0.873377	0.0540457	12.2052	1214.73	31.6513	28.501	9.07495	-0.510296	0.877935
Train159	Positive	1649	1649	1649	0	0	0	0.10273	132.089	0.803091	13.5	2.91557	0.630154	3.00247	0.854187	3.11859	8.50057	101.221	17530	265.382	81.623	73.1393	0.0549358	4.05388	6.9918	0.0122279	6.5507	0.206397	0.11523	0.982818	0.143419	0.0409836	19.9098	4.87216	307.755	81.623	0.116681	1.19565	0.824312	0.938776	0.951087	0.0726392	17.2936	789.262	23.7709	19.1802	5.2605	-0.536382	0.894217
Train160	Negative	2115	2115	2115	0	0	0	0.149928	36.0762	0	8	1.43059	1	3.10506	0.649668	0.527718	2.04658	41.5244	1013.05	8.35768	19.3668	17.5644	0.0503469	3.15348	3.45778	0.0181926	6.16635	0.326441	0.228403	0.835162	0.228616	0.0533333	12.8178	4.06011	96.0635	19.3668	0.183058	1.41463	0.683517	0.88172	0.903117	0.0845592	4.00879	811.668	25.1842	23.6714	2.81494	-0.45926	0.919333
Train161	Positive	52	43	52	1	1	0	0.0164901	5.81781	0	7.5	1.38507	1	2.15838	0.237276	0.549397	1.91843	52.1542	1233.2	20.3436	23.3998	4.93096	0.651912	2.35512	1.78481	0.0149041	6.30181	0.465865	0.3924	0.794563	0.393092	0.0281933	13.7894	4.26459	114.122	23.3998	0.144473	2.6826	0.41166	0.70904	0.790708	0.276393	0.360767	1151.65	31.7224	30.7312	9.47485	-0.214845	0.972587
Train162	Positive	1382	1382	1382	0	0	0	0.105503	42.1016	0.458686	9.5	1.71178	0.825182	2.21998	0.417187	0.484835	2.9302	45.7714	1859.41	9.33734	27.5957	23.8786	0.0740264	3.30697	3.95	0.0192857	5.9299	0.337722	0.250513	0.922098	0.204399	0.0428571	13.3929	4.27813	110.674	27.5957	0.144613	1.61165	0.560993	0.830645	0.847087	0.0704242	6.75615	1408.18	35.0564	34.1996	14.5813	-0.577336	0.888291
Train163	Positive	1309	1309	1309	0	0	0	0.0197149	546.767	0.99191	23.5	5.29918	0.505597	2.18031	0.552247	4.12773	28.0813	400.888	183377	874.748	294.898	176.201	0.251991	4.7529	10.8471	0.00233667	8.95203	0.165955	0.0892339	0.962646	0.0964033	0.0075188	38.5338	5.9808	1354.6	294.898	0.0602948	1.17902	0.837779	0.943686	0.955244	0.109581	1.31641	874.653	25.7142	21.5181	4.99902	-0.327314	0.922919
Train164	Positive	2107	2107	2107	0	0	0	0.0740856	96.1188	0.935532	12.5	2.5098	0.544016	2.19525	0.460059	1.27652	6.29912	101.708	8916.96	91.3673	62.7569	42.5375	0.192772	3.681	5.39583	0.0084375	7.11244	0.256476	0.163992	0.931295	0.164823	0.025	19.6625	4.87677	281.375	62.7569	0.115186	1.28916	0.753211	0.912088	0.927711	0.0942733	3.02128	1301.4	33.275	29.3623	11.9819	-0.507421	0.905319
Train165	Positive	2041	2041	2041	0	0	0	0.0514893	244.111	0.960839	16.5	3.67217	0.526898	2.38252	0.636442	1.59443	13.4848	191.595	47670.4	480.66	140.79	99.9121	0.170036	4.34421	8.24352	0.0031476	8.55901	0.189248	0.101346	0.900731	0.100853	0.0115274	26.9352	5.48952	600.705	140.79	0.0830652	1.21457	0.838141	0.939163	0.956548	0.0974718	1.53088	945.601	26.8345	24.2559	5.27588	-0.36159	0.906666
Train166	Positive	1945	1945	1945	0	0	0	0.0496532	132.561	0.697013	13	2.84559	0.694839	2.28718	0.574073	0.860986	8.0974	108.058	16079.5	142.31	84.4284	51.8985	0.240362	3.92162	5.84295	0.00418447	8.15538	0.25235	0.162854	0.80613	0.163481	0.0106838	19.9925	5.14356	304.92	84.4284	0.097668	1.54087	0.699075	0.871212	0.91436	0.107463	1.11523	819.688	24.5116	20.726	4.2915	-0.327734	0.922025
Train167	Positive	1800	1800	1800	0	0	0	0.290927	4.65912	0	4	0.605086	1	2.21938	0.443904	0.171087	0.366129	6.94565	21.3568	0.0870618	2.94648	3.18478	-0.0380367	2.07117	1.42391	0.0555293	4.344	0.519565	0.457992	0.316947	0.425121	0.0869565	5.29348	2.7696	9.31647	2.94648	0.266886	2.31579	0.36557	0.7125	0.729532	0.0811687	10.4392	1401.77	34.8948	33.0383	15.1965	-0.627467	0.872904
Train168	Positive	1051	1051	1051	1	0	0	0.0223075	350.738	0.712214	22	4.56454	0.685812	2.02886	0.395186	2.12314	20.8351	382.894	123136	865.642	241.094	81.7325	0.49376	4.22069	7.41066	0.00231248	8.98783	0.212895	0.124721	0.930553	0.11955	0.00691017	37.0434	5.85357	1213.9	241.094	0.0625512	1.26948	0.803703	0.924925	0.946214	0.174169	0.725884	1332.52	33.7907	31.3926	11.136	-0.297452	0.943591
Train169	Positive	1623	1623	1623	0	0	0	0.0376945	52.3182	0.64545	11.5	2.2483	0.724844	2.72234	0.60441	0.977241	5.05487	89.7205	9307.63	207.205	58.4749	24.3329	0.412525	3.41174	3.8589	0.0062188	7.63341	0.324077	0.229602	0.815033	0.223039	0.0150685	18.0205	4.89012	230.883	58.4749	0.121779	1.45089	0.688971	0.878431	0.907118	0.150971	0.813132	1014.51	29.1426	27.209	8.21362	-0.344582	0.947239
Train170	Positive	2078	2078	2078	0	0	0	0.0398675	128.908	0.783777	13	2.66689	0.642222	2.35248	0.568672	2.21048	7.11229	115.456	12690.8	134.106	76.1346	42.179	0.287249	3.75668	5.30072	0.0055878	7.7109	0.254717	0.15861	0.885628	0.165808	0.0143198	20.685	5.06402	320.148	76.1346	0.1075	1.30882	0.739216	0.906667	0.922794	0.111649	1.50794	916.226	26.7499	23.8175	5.95264	-0.424604	0.928465
Train171	Positive	1999	1999	1999	0	0	0	0.0290372	323.571	0.963651	19.5	4.14896	0.524983	2.3993	0.425859	4.50145	17.2138	317.258	74124	540.664	174.583	115.191	0.210109	4.39844	8.8756	0.00647879	7.37116	0.188524	0.104306	0.98846	0.0833727	0.0143541	34.7799	5.53219	1030.01	174.583	0.0753014	1.1677	0.847095	0.947059	0.958075	0.0888217	3.14661	1133.81	30.5434	27.9473	5.81421	-0.532579	0.919998
Train172	Positive	313	313	313	1	0	0	0.101257	132.751	0.77935	13.5	2.90375	0.64497	2.76629	0.820896	1.92977	8.43175	104.834	17409.2	250.98	83.8063	70.607	0.0859867	4.08931	6.9738	0.0069602	7.29969	0.201186	0.106396	0.955296	0.115021	0.0131004	20.1528	5.06052	311.584	83.8063	0.118875	1.21176	0.811506	0.934066	0.947059	0.0706106	6.27559	879.49	25.3476	21.7026	4.42993	-0.514433	0.894837
Train173	Positive	1994	1994	1994	0	0	0	0.0732738	85.0677	0.342464	10	1.68946	0.880489	2.47147	0.584027	1.85011	2.85429	49.9905	1262.07	-10.1201	21.2544	29.4762	-0.158452	3.42984	4.31429	0.0153288	6.16653	0.299305	0.212798	0.897623	0.269075	0.0380952	14.4286	4.09744	127.987	21.2544	0.166502	1.27907	0.760515	0.914894	0.930233	0.0621101	18.8706	1236.17	32.7899	29.3315	12.1357	-0.568042	0.888586
Train174	Positive	1792	1792	1792	0	0	0	0.0645355	268.917	0.997853	18.5	3.47972	0.501488	3.07778	0.760503	4.82495	12.1085	200.185	29830.2	313.609	110.989	114.702	-0.0163495	4.23476	8.92742	0.0104058	6.67391	0.175918	0.090657	0.982383	0.0903034	0.0241935	28.3629	5.05789	654.113	110.989	0.0986014	1.17308	0.842657	0.945455	0.956731	0.0668354	11.831	998.843	28.7885	26.886	8.25977	-0.545523	0.900398
Train175	Positive	1951	1951	1951	0	0	0	0.0324686	218.502	0.980767	16.5	4.20938	0.513272	1.83947	0.430294	1.46606	17.7189	254.866	73808	289.662	195.649	87.9374	0.379834	4.26454	7.51659	0.00269266	8.77817	0.229042	0.14709	0.892667	0.144074	0.00853081	30.1953	5.67824	796.733	195.649	0.0718629	1.39717	0.732791	0.894663	0.923491	0.125694	1.33836	1045.49	27.4862	22.9177	3.52246	-0.324545	0.921528
Train176	Positive	1875	1875	1875	0	0	0	0.099496	33.165	0.347428	8.5	1.82831	0.878248	2.08477	0.390577	0.360929	3.34272	72.0539	2841.47	32.0019	35.9051	18.5392	0.319139	3.23992	3.43137	0.00840489	7.08984	0.348149	0.256348	0.72587	0.237251	0.0179739	16.4575	4.52453	178.301	35.9051	0.126969	1.88889	0.524276	0.795349	0.839709	0.120191	1.30136	1244.48	32.0066	29.9314	7.41382	-0.397756	0.924056
Train177	Positive	526	526	345	1	0	1	0.884792	5.35441	0	7.5	1.50698	1	1.94854	0.587276	0.070638	2.27099	22.6852	585.08	-4.24966	15.9136	22.963	-0.171171	3.15715	4	0.0459534	4.83542	0.310817	0.218776	0.874937	0.214647	0.12963	9.88889	3.71713	54.0042	15.9136	0.18	1.26087	0.773913	0.92	0.934783	0.0312627	50.8219	1136.39	29.2171	25.4248	8.52124	-0.574436	0.835579
Train178	Positive	1931	91	600	0	1	1	0.0235099	277.346	0.997624	20	3.81497	0.501646	2.55632	0.486969	2.65473	14.554	314.273	66561.5	587.316	162.883	73.6216	0.378213	4.14122	6.99858	0.00306146	8.57484	0.223594	0.135751	0.933438	0.136722	0.00995733	34.1735	5.61999	978.189	162.883	0.0717031	1.28285	0.789966	0.920082	0.94166	0.162983	0.732337	958.718	28.2543	26.7091	4.2915	-0.342765	0.950847
Train179	Negative	1	1	1	1	0	0	0.016766	538.585	1.04023	26	5.27744	0.496423	3.0497	0.960992	2.82438	27.8514	362.963	340102	4722.18	357.118	104.454	0.547422	4.43579	8.04841	0.00170179	9.63742	0.210393	0.126049	0.886488	0.132188	0.00609343	34.6293	6.06123	1173.25	357.118	0.0681067	1.31228	0.783439	0.915418	0.940205	0.199047	0.487938	649.581	21.8273	17.5421	3.96851	-0.173818	0.961148
Train180	Positive	818	818	218	0	0	1	0.0402589	25.6934	0.0170488	8.5	1.40318	0.99683	2.61883	0.443855	0.224549	1.96891	51.748	1366.81	23.0781	22.9915	7.85837	0.492877	2.67084	2.20716	0.0128853	6.61258	0.426386	0.346424	0.665009	0.357012	0.0282258	13.8513	4.274	114.716	22.9915	0.151152	2.14538	0.481731	0.764286	0.822237	0.205929	0.456309	835.109	26.5632	25.9401	4.76831	-0.183732	0.968051
Train181	Positive	2037	2037	2037	0	0	0	0.706308	16.4596	0.660962	9	1.65982	0.715918	2.58345	0.542367	0.311479	2.755	49.8571	1089.47	10.6677	19.8998	28.2429	-0.17037	3.28748	4.47143	0.0302041	5.33251	0.287596	0.192046	0.944554	0.171172	0.0857143	14.4143	3.89389	130.579	19.8998	0.189342	1.33333	0.722222	0.9	0.916667	0.0321294	186.658	1209.06	30.9237	25.8555	5.18359	-0.544656	0.862722
Train182	Positive	1138	1138	1138	0	0	0	0.061339	246.281	0.897427	14.5	3.09396	0.569396	2.96586	0.845959	3.58201	9.57258	134.292	17229.6	81.6294	80.8148	97.7699	-0.0837683	4.21847	8.35398	0.0133918	6.362	0.176426	0.0863306	0.97623	0.0873175	0.0265487	23.5398	4.81618	431.39	80.8148	0.117047	1.12245	0.885554	0.960784	0.969388	0.0555565	19.0168	1154.76	30.524	26.7014	7.5061	-0.533223	0.869876
Train183	Positive	1622	1622	1622	0	0	0	0.0650381	100.589	0.808093	12	2.20788	0.627008	2.47965	0.604634	1.15898	4.87475	75.7879	5690.86	70.513	48.7296	35.5061	0.161337	3.62775	4.93636	0.00752984	7.29068	0.268186	0.171281	0.879806	0.160692	0.0212121	17.0273	4.75819	199.26	48.7296	0.130112	1.21888	0.805923	0.932	0.945279	0.117356	1.68609	987.987	28.5146	25.8401	8.39819	-0.444443	0.91789
Train184	Positive	1745	1745	1745	0	0	0	0.0509301	222.438	0.963536	17	3.74006	0.525061	2.42326	0.700007	3.6452	13.9881	210.95	56329.2	710.709	157.819	83.5794	0.308538	4.2507	7.49025	0.00474081	7.89089	0.205062	0.114011	0.972234	0.104579	0.0111421	27.7409	5.46876	653.869	157.819	0.0907764	1.18577	0.84495	0.94403	0.957949	0.118023	1.52132	1014.29	28.2755	24.3789	6.89087	-0.455719	0.921417
Train185	Positive	1707	1707	1707	0	0	0	0.0293234	181.437	0.953369	16.5	3.75694	0.531973	2.33594	0.539265	3.26996	14.1146	225.876	55274.6	475.05	153.897	81.2577	0.308958	4.1931	7.41031	0.00388989	8.20527	0.203579	0.113561	0.95427	0.119346	0.0103093	28.8247	5.52859	696.608	153.897	0.077833	1.20859	0.823514	0.936782	0.951261	0.12541	1.27565	962.401	27.2789	24.8173	5.62964	-0.402488	0.925375
Train186	Positive	1152	1152	1152	1	0	0	0.0523618	54.1152	0.479832	9.99927	1.76208	0.814507	2.48252	0.358388	1.11935	3.10494	70.265	2417.99	20.0848	30.9931	18.2934	0.262056	3.1687	3.53628	0.00976226	6.9663	0.31205	0.208914	0.802224	0.216585	0.0252366	16.3817	4.45511	173.237	30.9931	0.137213	1.46078	0.699586	0.87931	0.912037	0.177349	0.800594	706.548	24.6898	24.2482	6.73706	-0.382372	0.942701
Train187	Positive	1963	922	1963	0	1	0	0.291308	7.62927	0	5	0.886583	1	2.05199	-0.0590455	0.130773	0.78603	20.4444	119.919	-7.25883	6.78603	5.70085	0.08707	2.36325	1.99145	0.0363065	5.00496	0.418457	0.336639	0.60234	0.404264	0.0683761	8.98291	3.32027	38.8514	6.78603	0.247692	1.89744	0.473333	0.78	0.804131	0.0545411	9.59763	1490.06	35.2187	35.8838	9.62866	-0.562132	0.880748
Train188	Positive	1719	1719	1719	0	0	0	0.358967	5.88194	0	4.5	0.645962	1	2.65513	0.529919	0.123072	0.417266	14.4156	32.1529	1.68165	3.42958	3.88312	-0.0618803	2.14434	1.57143	0.0615618	4.22511	0.495022	0.434454	0.718145	0.458694	0.12987	7.62338	2.84513	26.2612	3.42958	0.303846	2.11538	0.410989	0.742857	0.763889	0.0805173	11.1879	1572.78	37.2852	35.084	12.0435	-0.567477	0.883285
Train189	Positive	1334	1334	1334	0	0	0	0.0667703	132.604	0.47825	11.5	2.35876	0.815311	2.89672	0.861217	1.27695	5.56374	68.5594	6156.22	74.9628	52.18	49.4754	0.0267984	3.82978	5.75362	0.00861164	7.2008	0.26475	0.174645	0.880355	0.134138	0.0347826	16.4783	4.72297	190.367	52.18	0.132725	1.34413	0.765138	0.908088	0.934351	0.0713547	3.67589	737.958	22.8024	18.3188	3.93774	-0.439291	0.897164
Train190	Positive	466	337	466	1	1	0	0.0443413	373.48	0.831474	21	4.22319	0.612188	2.19851	0.171854	3.64424	17.8353	387.457	71869.2	-6.89143	172.491	128.103	0.151862	4.42397	9.26857	0.00741224	7.18404	0.172663	0.0849585	0.990929	0.0814335	0.0228571	38.8	5.45359	1284.47	172.491	0.0685833	1.12329	0.884823	0.960526	0.969178	0.0877914	2.95112	1317.46	33.6718	32.1309	7.65991	-0.552011	0.916977
Train191	Positive	1883	1883	1883	0	0	0	0.0737277	90.3285	0.953197	12	2.35435	0.532089	2.00021	0.379799	1.13318	5.54297	102.444	6476.85	42.2173	53.8712	36.9847	0.19362	3.57499	5.13776	0.0102561	6.81923	0.241691	0.138052	0.910936	0.13991	0.0306122	19.8214	4.69018	282.826	53.8712	0.121944	1.13889	0.895278	0.96	0.972994	0.0798955	5.77377	1163.95	30.8545	29.0239	8.58276	-0.489763	0.907974
Train192	Positive	1897	1897	1897	0	0	0	0.446902	13.7491	0	6	1.25472	1	2.11598	0.297776	0.303678	1.57432	37.534	344.823	-11.75	12.0496	14.1845	-0.0802687	2.88081	3.25243	0.031577	5.25963	0.312302	0.202167	0.817287	0.201992	0.0776699	12.3398	3.68628	86.9331	12.0496	0.196831	1.3253	0.727737	0.902174	0.918675	0.0631686	22.653	1326.07	32.184	28.7855	3.99927	-0.544779	0.862795
Train193	Positive	1702	78	1702	0	1	0	0.055731	130.391	0.169075	12	1.77317	0.951101	8.37722	1.90344	1.91949	3.14412	43.9977	3914.61	183.232	30.9566	26.5254	0.0819842	3.40444	3.68433	0.0118319	6.90922	0.355561	0.271914	0.701612	0.281478	0.0338219	13.0981	4.33656	107.721	30.9566	0.1821	1.52015	0.622469	0.855799	0.878103	0.113278	1.15306	325.995	15.4413	13.5662	1.59985	-0.200857	0.962037
Train194	Positive	1778	1778	1778	0	0	0	0.178423	65.8062	0.581321	10	1.42642	0.760802	2.91075	0.638924	0.691322	2.03469	39.05	537.888	-0.17966	14.7423	22.0625	-0.199206	3.22333	3.9375	0.0221875	5.64362	0.291172	0.188413	0.850522	0.198815	0.05	12.7875	3.85184	94.5883	14.7423	0.169017	1.32308	0.729274	0.902778	0.919231	0.0631715	26.795	1029.96	29.1359	27.5243	7.93677	-0.595764	0.8836
Train195	Positive	1820	1820	1820	0	0	0	0.0450478	100.695	0.910878	11.5	2.50802	0.560491	1.82621	0.435814	1.00435	6.29017	118.598	7937.7	42.3265	59.5543	44.7078	0.142739	3.67866	5.3941	0.00820102	7.21166	0.25975	0.171433	0.855506	0.216078	0.0214477	21.437	4.79125	336.635	59.5543	0.129169	1.33333	0.732713	0.902174	0.921129	0.0772092	3.3375	1261.92	32.0603	26.0708	5.70654	-0.433947	0.905918
Train196	Positive	1699	1699	1699	0	0	0	0.0712155	61.7456	0.601435	11	1.96999	0.749689	2.49195	0.524934	1.46563	3.88084	70.3043	3002.32	30.9471	35.7067	30.1576	0.0847191	3.4739	4.63587	0.0111649	6.70151	0.261522	0.157939	0.858825	0.158701	0.0271739	16.6033	4.51535	181.824	35.7067	0.148169	1.16901	0.846009	0.946667	0.957746	0.0938159	3.54913	1179.23	32.0185	30.116	11.7666	-0.482914	0.912251
Train197	Positive	1796	1796	1796	0	0	0	0.171529	27.0434	0	8	1.56634	1	1.92951	0.287005	0.36193	2.45341	41.6223	966.128	-10.7437	21.1092	19.633	0.0370395	3.21042	3.64362	0.014373	6.33157	0.317969	0.22143	0.794406	0.231872	0.0319149	12.8457	4.06742	98.1682	21.1092	0.162457	1.49254	0.62323	0.858974	0.876866	0.0576563	7.33812	1074.16	28.9076	25.3094	4.75293	-0.560297	0.896755
Train198	Positive	1658	1658	1658	0	0	0	0.0482155	168.723	0.984717	14.5	2.92973	0.510556	2.06694	0.335717	2.17696	8.58333	182.007	17134.6	5.05151	86.5069	56.8262	0.207134	3.95247	6.26885	0.00641763	7.51303	0.224863	0.129327	0.918987	0.118265	0.0196721	26.4262	5.08905	541.782	86.5069	0.10241	1.16216	0.851698	0.948718	0.959459	0.0996952	2.73175	1246.24	32.2655	28.8701	7.52148	-0.463195	0.915179
Train199	Positive	1182	1182	1182	0	0	0	0.0452596	36.2246	0.45234	10.5	2.24384	0.82835	1.81824	0.242241	0.303939	5.03481	94.1499	6880.6	24.0766	59.2678	16.7456	0.560433	3.16624	3.27311	0.00594704	7.60685	0.34834	0.257116	0.739508	0.266587	0.015873	18.2778	4.87846	238.81	59.2678	0.110223	1.80969	0.612416	0.825185	0.883852	0.187324	0.695359	1127.43	30.3349	29.2393	6.93701	-0.205566	0.955092
Train200	Positive	414	186	301	1	1	1	0.0220797	361.438	0.999404	21.5	5.33173	0.500413	2.10336	0.534279	3.79802	28.4273	373.808	224753	1783.78	319.031	136.689	0.400683	4.59297	9.40064	0.00222139	9.03105	0.183287	0.101062	0.960181	0.109961	0.0074389	36.2338	6.03596	1230.94	319.031	0.061941	1.26644	0.792758	0.923323	0.942102	0.135141	1.05556	896.404	25.3143	21.6873	3.5686	-0.331622	0.931741
Train201	Positive	1360	1360	1360	0	0	0	0.0179683	341.459	0.997616	22	4.4059	0.501651	3.2716	0.849004	5.6551	19.4119	284.846	138349	1674.04	218.679	99.4456	0.376451	4.36261	7.79641	0.00289035	8.67405	0.205768	0.117725	0.94618	0.130891	0.00896287	31.9398	5.79926	902.008	218.679	0.0752004	1.22793	0.817717	0.93295	0.949863	0.151069	0.920975	662.46	22.2776	19.7954	3.30713	-0.317985	0.952626
Train202	Positive	1748	1748	1748	0	0	0	0.100119	26.0045	0.212201	8.5	1.66423	0.935033	2.34275	0.469974	0.225936	2.76965	61.6877	2287.05	35.711	31.7336	12.527	0.434003	2.9371	2.90985	0.0085837	7.06513	0.354372	0.259527	0.68369	0.283357	0.0167286	15.0846	4.46919	144.42	31.7336	0.14286	1.80446	0.57651	0.816527	0.865837	0.1735	0.657647	1054.26	29.52	27.1475	6.46021	-0.288488	0.947386
Train203	Positive	166	166	166	1	0	0	0.0191127	278.057	0.999042	22	4.20515	0.500664	3.19028	0.970749	5.03724	17.6833	272.617	139350	2485.23	220.119	84.8553	0.444389	4.26485	7.29504	0.0031769	8.51596	0.218049	0.128226	0.939227	0.125054	0.00992908	30.9064	5.68207	856.385	220.119	0.0820208	1.1871	0.831209	0.941296	0.953226	0.173739	0.755166	840.781	26.2972	22.7178	7.96753	-0.317225	0.952069
Train204	Positive	1338	1338	1338	0	0	0	0.065699	137.175	0.943877	12	2.68769	0.538395	1.88146	0.543325	0.911971	7.22366	97.3317	9194.09	33.0917	60.9827	68.2462	-0.0557955	3.91764	6.69849	0.00957047	6.90668	0.230732	0.143804	0.924472	0.169114	0.0251256	19.9146	4.77501	290.189	60.9827	0.136712	1.17197	0.843565	0.945783	0.957006	0.0472204	10.0503	1303.41	32.3347	28.1011	8.89038	-0.468538	0.86072
Train205	Positive	629	629	629	0	0	0	0.132581	57.4439	0.413817	10.5	1.9949	0.847222	3.18095	0.386007	1.79136	3.97964	74.35	2985.94	12.8715	32.835	34.725	-0.0127704	3.45362	4.9	0.0225	5.70463	0.264968	0.169255	0.938992	0.17525	0.0625	17.3	4.2641	202.77	32.835	0.162173	1.17647	0.839869	0.944444	0.955882	0.0680343	22.3268	1038.25	29.2414	28.301	5.49121	-0.581655	0.907424
Train206	Positive	1662	1662	1662	0	0	0	0.0767308	42.1434	0	8	1.68519	1	2.00117	0.149854	0.955429	2.83987	57.6714	1523.43	-24.9994	24.9471	22.2714	0.0571157	3.20587	3.94286	0.0161224	6.17186	0.297285	0.202241	0.893027	0.236013	0.0428571	15.1	4.2428	142.826	24.9471	0.1499	1.37864	0.692082	0.887931	0.90534	0.0771604	5.40304	1187.94	30.9182	33.2075	5.72192	-0.573486	0.895162
Train207	Positive	598	598	235	1	0	1	0.0413876	429.954	0.799854	20	3.80561	0.632185	3.99736	1.30273	3.23511	14.4826	166.41	82051.5	1716.3	170.49	96.5342	0.277124	4.34769	7.75109	0.00390492	8.27766	0.215252	0.130985	0.929831	0.144482	0.0101892	24.3246	5.48952	525.25	170.49	0.101268	1.25328	0.805633	0.927126	0.946385	0.15508	1.051	516.446	18.7295	14.3967	3.73779	-0.320362	0.938507
Train208	Positive	769	769	769	0	0	0	0.0255944	545.023	0.994813	24	5.08019	0.503591	3.1624	0.914998	9.65968	25.8084	382.762	224283	2879.69	285.754	162.7	0.275975	4.64201	10.1672	0.00441871	7.95522	0.179003	0.100248	0.9904	0.0991122	0.0123839	37.5232	5.77643	1293.61	285.754	0.0678348	1.18919	0.829516	0.940678	0.952703	0.138976	1.46277	775.1	24.2134	20.2953	3.50708	-0.478846	0.934726
Train209	Positive	751	399	751	1	1	0	0.058083	87.4726	0.957553	13.5	2.87196	0.529132	2.14173	0.465055	0.676876	8.24815	165.927	19941.7	221.137	95.6991	36.3645	0.449502	3.70061	4.85878	0.00417371	8.16393	0.279191	0.182982	0.836044	0.166626	0.0114504	24.584	5.22907	470.311	95.6991	0.093884	1.50165	0.679749	0.87069	0.904898	0.150128	0.850433	1140.21	30.6113	27.6396	6.84473	-0.307738	0.943436
Train210	Positive	1633	1633	1633	0	0	0	0.0983632	175.164	0.876716	18	3.63553	0.58299	2.82262	0.302243	2.71993	13.2171	217.138	43878.5	-2.50431	130.136	96.7923	0.170503	4.01567	8.17692	0.0110059	6.6511	0.181389	0.0880155	0.985218	0.101523	0.0307692	28.9	5.26703	688.653	130.136	0.0938155	1.0566	0.945143	0.981481	0.985849	0.0738987	8.3116	1099.51	30.1766	30.1621	6.81396	-0.516372	0.914268
Train211	Positive	1666	1666	1666	0	0	0	0.588394	30.4936	0.407906	9	1.56158	0.850062	3.19694	0.79751	0.712541	2.43852	49.5268	959.06	20.0225	18.3313	27.8929	-0.202691	3.33576	4.375	0.0188138	5.92201	0.275241	0.177862	0.89551	0.218476	0.0446429	14.4107	4.04494	125.781	18.3313	0.179963	1.36364	0.731215	0.897959	0.921717	0.0463968	29.3693	1135.27	30.9506	28.5933	9.65942	-0.56571	0.873913
Train212	Positive	1461	1461	1461	0	0	0	0.545951	17.5468	0.684038	9	1.40334	0.702479	2.15574	0.434414	0.188554	1.96935	37.7308	624.192	3.11698	15.6622	17.1667	-0.0413071	3.02343	3.5	0.0253123	5.42618	0.307809	0.204408	0.881592	0.222812	0.0512821	12.3462	3.86542	87.585	15.6622	0.193434	1.3	0.745455	0.909091	0.925	0.0363743	53.9779	1210.35	30.4674	25.7939	1	-0.547492	0.884223
Train213	Positive	1758	1758	1758	0	0	0	0.0404641	233.119	0.975617	18	3.57372	0.516806	3.16241	0.856223	3.77711	12.7715	204.342	45771.5	636.484	132.281	95.3734	0.164774	4.25845	8.09494	0.00530764	7.73049	0.188072	0.100424	0.962022	0.107181	0.0158228	27.9367	5.39958	640.203	132.281	0.094181	1.10345	0.902299	0.966667	0.974138	0.118987	1.79726	801.977	25.1686	21.0874	5.95264	-0.438473	0.924507
Train214	Positive	1332	1332	1332	0	0	0	0.136182	50.3193	0.117595	8.5	1.63016	0.968758	2.13129	0.345439	0.559063	2.65743	57.7941	1286.72	-18.4946	22.5363	24.5956	-0.0421958	3.34164	4.09559	0.0153547	6.19012	0.309813	0.216218	0.902329	0.198249	0.0294118	15.2721	4.14481	146.352	22.5363	0.154512	1.40541	0.675032	0.880952	0.898649	0.0510258	8.79911	1346.23	33.6702	31.7617	7.67529	-0.592618	0.883868
Train215	Positive	1625	920	1371	1	1	1	0.107102	121.868	0.772155	14.5	2.94877	0.649422	3.43307	0.996984	2.82239	8.69523	121.142	22138.6	283.079	92.6166	74.0516	0.113671	4.10026	6.89032	0.0101977	6.78978	0.225999	0.141296	0.974217	0.172977	0.0322581	21.5871	5.0183	367.142	92.6166	0.113237	1.23741	0.791607	0.926667	0.940647	0.0987694	4.52351	854.846	26.0078	22.4717	6.12183	-0.551818	0.911164
Train216	Negative	655	655	655	0	0	0	0.0297408	463.652	0.982859	22.5	4.33403	0.511834	3.09926	0.909114	4.9966	18.7839	265.532	124203	1955.1	214.607	120.083	0.282598	4.44906	8.83046	0.00427732	7.98306	0.199215	0.115939	0.98006	0.0984064	0.00862069	31.1063	5.63702	863.292	214.607	0.0734936	1.25833	0.787917	0.923077	0.940046	0.119537	1.53531	831.694	25.8046	22.1718	7.7522	-0.432878	0.931865
Train217	Positive	1493	1493	1493	0	0	0	0.18881	8.34736	0	5.5	0.825299	1	3.6923	0.948881	0.124225	0.681118	21.0417	163.257	12.1804	7.25961	5.02206	0.18275	2.39673	1.76716	0.0332564	5.27361	0.483158	0.409857	0.529684	0.355722	0.0661765	9.05147	3.38664	39.3499	7.25961	0.240107	2.49558	0.388295	0.710692	0.766992	0.119211	1.58754	954.933	28.7904	26.3169	11.582	-0.382023	0.932052
Train218	Positive	433	433	433	0	0	0	0.0916574	35.8782	0	8	1.41204	1	3.18086	0.826751	0.928747	1.99384	42.1337	1052.02	36.4558	19.3353	16.7907	0.0705898	3.09103	3.34884	0.016225	6.22185	0.326359	0.226198	0.800962	0.240102	0.0465116	12.8837	4.09048	96.6563	19.3353	0.192026	1.38583	0.72757	0.894366	0.921041	0.107691	2.66576	920.743	27.665	25.594	8.81348	-0.473965	0.914874
Train219	Positive	1603	591	1603	0	1	0	0.0169441	251.762	0.97922	20	4.03051	0.514335	2.71961	0.642633	1.90576	16.245	254.323	99087.4	1267.71	193.673	60.8752	0.521939	4.05397	6.02253	0.00229998	9.12857	0.255647	0.166091	0.844487	0.171869	0.00991438	29.7404	5.74864	769.279	193.673	0.0688682	1.4316	0.720098	0.888567	0.919419	0.195521	0.476059	748.416	24.161	22.6255	5.35278	-0.190749	0.961767
Train220	Positive	1614	1614	1614	0	0	0	0.368307	19.6635	0	7.5	1.44358	1	2.10932	0.511532	0.361859	2.08393	35.6855	729.677	9.24194	17.5161	18.7742	-0.0342001	3.15093	3.58065	0.0183403	5.94485	0.322065	0.228059	0.792009	0.246027	0.0403226	12	4.02308	81.1474	17.5161	0.183176	1.33333	0.750197	0.90566	0.928241	0.0885579	5.51607	1355.27	33.839	29.7468	12.1357	-0.552065	0.872908
Train221	Positive	146	146	146	1	0	0	0.0290173	487.675	0.989093	21.5	4.19379	0.507541	2.85191	0.808507	3.8113	17.5878	240.342	100685	1356.76	198.372	105.314	0.306428	4.37022	8.49469	0.00373691	8.2648	0.18471	0.0987717	0.968214	0.105238	0.0106157	29.4671	5.6685	764.745	198.372	0.0782657	1.14724	0.864241	0.953216	0.96319	0.124353	1.31867	881.388	26.4891	24.4558	8.25977	-0.405365	0.929091
Train222	Positive	1295	1295	1295	0	0	0	0.0148467	3227.07	1.53531	43	9.877	0.371447	3.05758	1.02707	11.8909	97.5551	940.488	3.76296e+06	26453.5	1179	509.124	0.396923	5.51419	17.6475	0.0010436	10.1378	0.128064	0.0641553	0.982691	0.0727032	0.00456361	55.6064	6.90438	3550.89	1179	0.0445504	1.11665	0.901582	0.964777	0.974331	0.139966	0.881872	579.91	19.2151	14.2506	2.64575	-0.22417	0.940562
Train223	Positive	1500	387	1500	0	1	0	0.0260325	547.675	0.999948	22	4.89374	0.500036	2.25375	0.629272	3.75533	23.9487	362.617	144122	1219.08	253.823	146.666	0.267986	4.62647	9.88473	0.00261752	8.76228	0.175392	0.0958809	0.963989	0.0987217	0.00748503	36.6512	5.8524	1202.39	253.823	0.0689769	1.23744	0.798361	0.927966	0.943176	0.117252	1.15366	862.842	25.2874	20.6952	3.5686	-0.361518	0.924368
Train224	Positive	1523	1523	1523	0	0	0	0.0633454	277.26	1	19	4.08887	0.5	2.28339	0.658098	3.27699	16.7189	186.007	55937.6	434.112	154.968	137.182	0.0622166	4.50258	9.66423	0.0103895	6.71103	0.180308	0.102282	0.975852	0.108744	0.0218978	26.9489	5.35722	621.169	154.968	0.100427	1.11538	0.891738	0.962963	0.971154	0.0643065	9.53814	950.283	26.788	21.6642	7.45996	-0.513815	0.8877
Train225	Positive	1033	1033	475	1	0	1	0.0307443	367.978	0.981258	19	4.32771	0.512935	2.52612	0.725628	4.81455	18.7291	223.812	97864.6	911.848	197.324	134.352	0.190129	4.51707	9.57937	0.00407323	8.08498	0.16851	0.0869752	0.973811	0.105674	0.0132275	28.8492	5.67461	734.386	197.324	0.078633	1.13869	0.883952	0.958042	0.969384	0.099381	2.42522	853.964	25.0461	21.3027	5.53735	-0.43985	0.906682
Train226	Negative	1704	1704	1704	0	0	0	0.053804	265.113	0.889903	17	3.55579	0.574352	2.62628	0.733082	2.86167	12.6437	221.638	36971.2	358.966	124.208	103.673	0.091013	4.3309	8.4016	0.00516354	7.86768	0.191297	0.107243	0.958421	0.121339	0.0212766	29.4282	5.35881	703.543	124.208	0.0886481	1.22105	0.804231	0.931373	0.944737	0.100995	1.50035	777.113	24.1353	19.9338	1	-0.448354	0.918625
Train227	Negative	1702	1702	1702	0	0	0	0.692308	27.6045	0.904381	11	1.8715	0.5648	3.06016	-0.0527522	0.546296	3.5025	107.537	3266.62	-100.94	30.3639	28.0926	0.0605173	3.26279	4.57407	0.0274348	5.31952	0.252051	0.149999	0.958199	0.184148	0.0555556	20.6852	4.06719	306.521	30.3639	0.162128	1.19149	0.82766	0.94	0.952128	0.039754	152.369	1382.15	34.206	31.9924	1	-0.623237	0.91113
Train228	Negative	1493	1493	1493	0	0	0	0.0333752	481.184	0.895834	23.5	5.02044	0.570447	1.96729	0.418393	1.94431	25.2048	384.94	164420	989.808	282.632	113.137	0.428719	4.44645	8.7132	0.00192369	9.21779	0.188521	0.104937	0.931866	0.109526	0.00569801	37.0171	5.97925	1245.98	282.632	0.0613133	1.18665	0.846179	0.944126	0.958397	0.159144	0.877935	1140.54	30.3574	27.0398	7.84448	-0.297997	0.935354
Train229	Negative	1215	1215	1215	0	0	0	0.132111	19.3591	0	6	0.89844	1	2.71766	0.461625	0.115424	0.807194	19.4855	184.036	5.2746	8.39458	4.61157	0.291375	2.29019	1.73967	0.0254508	5.54136	0.466003	0.393644	0.516309	0.410175	0.0433884	8.61157	3.55537	33.9597	8.39458	0.210632	2.43373	0.429073	0.72807	0.796513	0.162605	0.817369	881.049	27.2442	25.6863	4.81445	-0.343764	0.951861
Train230	Negative	1371	1371	1371	0	0	0	4.81264	4.81264	0	6.5	0.549835	1	1.92366	0.43316	0.207786	0.302319	5.78571	18.5992	0.0874636	3.37245	1.78571	0.309232	1.76598	1	0.119898	3.34237	0.613095	0.578571	0.727918	0.481151	0.214286	4.64286	2.591	7.58255	3.37245	0.282143	2.4	0.385714	0.714286	0.761111	0.0465349	1898.01	1700.45	39.361	36.3606	21.6719	-0.494425	0.903868
Train231	Negative	1097	1097	1097	0	0	1	0.0274746	183.386	0.950478	16.5	3.5644	0.533931	1.98215	0.483382	1.278	12.705	175.628	47027.3	402.46	154.589	46.91	0.534433	3.87659	5.3122	0.00345943	8.50278	0.282973	0.195537	0.851749	0.194213	0.0102249	24.3892	5.49194	511.697	154.589	0.0858865	1.55718	0.670904	0.863445	0.902784	0.188221	0.779741	803.797	24.605	21.4335	5.70654	-0.239879	0.954608
Train232	Negative	1174	1174	1174	0	0	0	0.130338	84.8587	0.776556	15	2.53778	0.646701	2.30823	0.330011	0.626513	6.44032	129.067	9348.25	3.93789	60.4832	48.3866	0.137078	3.74823	5.7479	0.0126403	6.45562	0.248027	0.15213	0.965824	0.129494	0.0336134	22.4538	4.77695	372.954	60.4832	0.114352	1.2	0.820833	0.9375	0.95	0.0575584	13.9602	1454.42	35.5659	34.2457	11.3975	-0.56187	0.899044
Train233	Positive	1243	1243	1243	0	0	0	0.0305723	48.3069	0.571355	11.5	2.16157	0.766253	2.28103	0.45333	0.769234	4.67239	88.5595	6533.41	98.4802	53.6218	20.4575	0.447986	3.27929	3.70546	0.00640304	7.52528	0.316763	0.220889	0.754483	0.230672	0.0143241	17.9185	4.82586	225.04	53.6218	0.116446	1.63116	0.645235	0.85	0.893667	0.179013	0.608685	869.472	26.5875	25.2249	6.72168	-0.255516	0.953161
Train234	Negative	1328	1328	1328	0	0	0	0.0913345	37.1567	0.139233	9	1.49003	0.961553	2.70079	0.580073	1.21873	2.2202	48.625	1239.83	28.3938	22.0375	16.6	0.149453	2.99448	3.4	0.0175	5.97732	0.324044	0.227725	0.838215	0.251902	0.0333333	13.75	4.16069	113.992	22.0375	0.173128	1.47727	0.631907	0.862745	0.880682	0.104931	4.70434	1213.34	32.8296	29.9468	13.397	-0.478775	0.918279
Train235	Negative	1145	1145	1145	0	0	0	0.0232756	322.465	0.983432	21.5	4.66197	0.51144	2.16971	0.560323	3.79399	21.7339	309.813	142097	1249.97	256.996	96.6633	0.453438	4.32482	8.03936	0.00282195	8.67128	0.197243	0.111599	0.957776	0.125922	0.00874636	32.8469	5.86841	984.837	256.996	0.0689483	1.24153	0.815852	0.930672	0.949649	0.147311	0.966414	994.549	28.061	24.1713	8.02905	-0.366101	0.938816
Train236	Positive	1254	1254	1254	0	0	0	0.0492172	296.479	0.998001	18	3.5721	0.501385	2.64826	0.700098	2.83162	12.7599	192.739	42837.1	542.204	129.809	97.0705	0.146745	4.23784	8.05809	0.00569894	7.58188	0.200187	0.118783	0.975604	0.152208	0.0165975	27.1701	5.40964	603.328	129.809	0.0856459	1.23864	0.79067	0.926316	0.940341	0.101678	2.19421	1102.42	30.0922	27.3013	10.2285	-0.514938	0.9006
Train237	Positive	1153	1153	1153	0	0	0	0.0341812	96.6835	0.893488	12	2.61434	0.571993	1.84798	0.246204	0.536021	6.83475	141.696	10636.3	-59.3893	72.652	33.7653	0.365915	3.63139	4.68006	0.00446026	8.08216	0.284337	0.191532	0.70573	0.202975	0.0140944	22.976	5.02563	394.869	72.652	0.0971468	1.55366	0.657493	0.859539	0.896816	0.129591	0.920861	1163.64	30.7024	28.5933	4.82983	-0.254964	0.936202
Train238	Negative	1087	1087	1087	0	0	0	0.0775172	96.3737	0.642202	12	2.61105	0.726702	3.04865	1.07929	0.926331	6.81758	89.8259	22428.9	696.465	94.083	24.686	0.584309	3.42804	3.87536	0.00775031	7.58356	0.327028	0.23742	0.818238	0.248209	0.0228354	17.0266	4.99898	238.748	94.083	0.131345	1.56406	0.665612	0.861032	0.900756	0.178037	0.850764	710.778	21.7869	15.7502	3.55322	-0.295703	0.951076
Train239	Positive	1128	1128	1128	0	0	0	0.138874	97.5424	0.949452	13.5	2.50642	0.534626	2.36926	0.518254	1.23425	6.28214	122.086	8496.79	87.1829	59.8439	46.2121	0.128631	3.73735	5.80808	0.00816243	7.07742	0.211843	0.108524	0.955123	0.123626	0.020202	21.7879	4.88868	345.427	59.8439	0.115926	1.14483	0.866289	0.953947	0.963793	0.103144	2.92808	1221.96	32.1932	30.4005	10.4285	-0.482126	0.906803
Train240	Positive	994	994	542	1	0	1	0.0889864	190.922	0.993447	16.5	3.10648	0.504535	2.82227	0.7386	1.67816	9.6502	151.647	19479.9	246.492	89.2329	85.3816	0.0221805	4.18926	7.70048	0.00833158	7.08156	0.201301	0.110298	0.965319	0.080219	0.0241546	24.5507	5.01526	470.867	89.2329	0.103983	1.11111	0.895503	0.964286	0.972222	0.0605533	12.349	1169.94	31.258	29.493	9.21338	-0.456253	0.893589
Train241	Positive	1086	1086	1086	0	0	0	0.29718	33.7494	0.359102	8.5	1.31618	0.872934	2.75202	0.418095	0.566219	1.73234	33.0952	582.149	1.8996	14.8013	15.4381	-0.0210364	3.01323	3.30476	0.0214966	5.73802	0.316383	0.216903	0.885461	0.265348	0.047619	11.5333	3.81615	74.3562	14.8013	0.201446	1.45455	0.674587	0.875	0.900794	0.0690144	22.12	1198.09	32.0725	31.2618	11.2283	-0.570317	0.894625
Train242	Positive	1064	1064	1064	0	0	0	0.214258	19.074	0	6	1.10174	1	2.19022	0.45302	0.436809	1.21384	21.3762	154.268	-0.133877	7.75473	12.7822	-0.241436	2.84747	3.05941	0.0316636	5.19759	0.332355	0.229642	0.64516	0.24166	0.0594059	9.51485	3.41491	44.964	7.75473	0.252448	1.42105	0.696756	0.883721	0.909357	0.048007	35.2386	1491.48	36.0029	32.054	14.2275	-0.546589	0.846927
Train243	Positive	793	793	793	0	0	0	0.173373	76.771	0.94566	12.5	2.06787	0.53719	2.64384	0.605026	0.744249	4.27611	78.557	2867.53	12.9807	33.9689	41.0127	-0.0744115	3.64595	5.24051	0.0219516	5.66752	0.284088	0.190828	0.961602	0.115467	0.0506329	17.9241	4.14478	223.837	33.9689	0.146465	1.14286	0.867965	0.954545	0.964286	0.0565174	25.8499	986.532	27.6224	23.3484	1	-0.531527	0.895517
Train244	Negative	714	714	714	0	0	0	0.155707	32.4673	0.247294	8.5	1.3599	0.921186	3.2588	0.77115	0.498528	1.84934	40.7019	498.398	8.9441	14.2236	20.4161	-0.177773	3.19631	3.68323	0.0195594	5.95903	0.31918	0.217007	0.80579	0.189153	0.0434783	13	3.85251	97.9001	14.2236	0.216827	1.28358	0.778471	0.917808	0.937396	0.0912574	4.73673	1081.8	30.7767	30.7773	12.6433	-0.458853	0.895595
Train245	Negative	1190	1190	1190	0	0	0	0.0859652	55.7635	0.555823	10.5	1.79308	0.774671	2.70051	0.648986	0.895751	3.21513	54.578	2835.37	59.3131	34.8166	21.0734	0.256448	3.25605	3.77982	0.0137194	6.47385	0.313607	0.217491	0.849925	0.221877	0.0412844	14.3028	4.42209	132.444	34.8166	0.13479	1.82857	0.60521	0.823529	0.880692	0.120263	2.09073	1087.91	30.463	28.0703	10.813	-0.501617	0.925118
Train246	Positive	1360	888	1360	0	1	0	0.0127358	1246.71	1.40048	32	7.57158	0.405994	2.32955	0.640131	8.88989	57.3288	765.283	1.0083e+06	6324.26	669.206	270.828	0.424418	5.05568	13.4408	0.00149053	9.548	0.132818	0.0598541	0.983145	0.0640566	0.00473934	51.6019	6.5484	2699.02	669.206	0.0471532	1.06017	0.9418	0.980337	0.984957	0.140018	0.976448	842.677	24.7996	21.1182	4.16846	-0.299698	0.938053
Train247	Negative	664	429	664	1	1	0	0.0269902	738.134	1.04621	24.5	5.28311	0.519928	2.23821	0.645608	4.91052	27.9112	413.032	204947	1844.01	302.475	169.879	0.281133	4.67411	10.7823	0.00446583	8.02552	0.17144	0.0981045	0.979213	0.100019	0.0188172	38.9812	5.88064	1398.12	302.475	0.0834349	1.15415	0.858406	0.951128	0.961462	0.117147	1.84892	987.234	27.7002	21.2258	6.36792	-0.43505	0.918488
Train248	Positive	1123	1123	1123	0	0	0	0.0176107	516.26	0.86378	24.5	5.77373	0.609626	1.71072	0.19796	2.20402	33.3359	533.458	261237	-18.1148	372.628	129.751	0.483457	4.56569	9.02561	0.00180889	9.43202	0.202266	0.12139	0.933293	0.119089	0.0110727	43.4851	6.12848	1768.15	372.628	0.0503255	1.2634	0.810361	0.926566	0.948394	0.166278	0.845863	1303.07	32.5208	30.5928	7.70605	-0.263756	0.938315
Train249	Negative	942	942	942	0	0	0	0.0767911	142.323	0.865121	13	2.57804	0.590539	2.33239	0.519097	1.48425	6.64629	113.863	10581	115.012	65.9326	47.0887	0.166966	3.79635	5.67742	0.00751171	7.24725	0.248876	0.157389	0.94311	0.158917	0.0241935	20.8952	4.93701	320.595	65.9326	0.10994	1.33728	0.719533	0.898936	0.91568	0.110629	2.25197	1061.09	29.3365	27.7781	8.64429	-0.507301	0.909263
Train250	Negative	725	725	725	0	0	0	0.155197	58.9569	0.733538	10.5	1.69527	0.67301	2.44167	0.483215	1.13914	2.87393	48.7162	1362.81	6.43913	22.4582	27.0135	-0.0896963	3.30143	4.36486	0.0219138	5.73487	0.277542	0.175499	0.950075	0.169696	0.0675676	14.1216	4.10265	122.838	22.4582	0.162729	1.34426	0.714802	0.897059	0.913934	0.0745447	11.58	1319.22	34.134	31.5387	15.1965	-0.608783	0.883961
Train251	Negative	361	325	361	1	1	0	0.0437949	171.466	0.855451	14	3.39878	0.5968	2.48135	0.742603	2.41708	11.5517	153.752	29527.3	274.427	114.212	90.4326	0.118265	4.26133	7.83261	0.00467864	7.94898	0.210215	0.127172	0.910127	0.126246	0.0130435	24.3152	5.31974	475.04	114.212	0.0977709	1.26316	0.790243	0.922857	0.94109	0.0856266	2.75688	948.088	26.404	23.3176	4.04541	-0.437687	0.895818
Train252	Negative	1928	748	748	0	1	1	0.0356181	173.475	0.942874	16	3.60647	0.539071	2.19371	0.625302	1.68153	13.0067	197.542	44561.7	407.375	140.843	78.5367	0.284111	4.18569	7.16985	0.00319083	8.55741	0.225681	0.13877	0.868346	0.131287	0.00904523	26.9789	5.50449	601.993	140.843	0.0924293	1.25155	0.806585	0.927954	0.946655	0.121081	1.08492	914.449	26.266	21.5334	4.64526	-0.299419	0.92296
Train253	Negative	670	670	670	0	0	0	0.115536	59.6213	0.39302	10.5	2.06748	0.857149	3.32957	1.06156	0.479654	4.27449	52.1257	6434.7	228.064	48.6417	27.6424	0.275544	3.50489	4.24452	0.00827337	7.36131	0.300089	0.203035	0.721013	0.188946	0.0276817	13.6932	4.68569	129.777	48.6417	0.158159	1.44526	0.710655	0.883871	0.916122	0.139769	0.967529	747.058	23.9815	19.0417	7.67529	-0.289371	0.929571
Train254	Negative	2341	1638	2341	1	1	0	0.202133	9.17107	0	5.5	1.06457	1	3.5626	1.05223	0.163309	1.13331	15.1532	580.45	38.891	14.2192	5.27805	0.458781	2.44927	1.73268	0.0323512	5.5327	0.500677	0.43528	0.691214	0.378068	0.0839024	7.18829	3.76474	25.9399	14.2192	0.168838	3.10913	0.398319	0.68865	0.78914	0.149962	0.861819	636.088	21.0275	17.5421	2.64575	-0.310415	0.95147
Train255	Negative	2065	2065	2065	0	0	0	0.110446	14.7245	0	5	0.837318	1	2.68718	0.205801	0.151461	0.701101	26.8747	142.325	1.35911	7.24466	4.05495	0.287154	2.23131	1.58462	0.0317498	5.26943	0.493632	0.431927	0.600693	0.452268	0.0637363	10.2132	3.43685	53.1634	7.24466	0.210758	2.65487	0.402959	0.70625	0.783862	0.135613	1.10791	1110.38	30.8302	30.116	1	-0.373345	0.951095
Train256	Negative	501	501	222	1	0	1	0.0564981	100.013	0.568115	13	2.44517	0.768017	3.50654	0.96389	2.16583	5.97886	94.2816	15531	438.671	70.1637	32.9494	0.361569	3.6198	4.61392	0.00773113	7.29038	0.282258	0.183957	0.892548	0.175396	0.0253165	18.4367	4.93067	252.577	70.1637	0.121674	1.29412	0.74965	0.910714	0.926471	0.142787	1.77196	783.019	25.0065	22.3333	7.29077	-0.388161	0.943787
Train257	Negative	2529	2529	2529	0	0	0	0.100931	40.1226	0.431805	8.5	1.67857	0.838487	2.41257	0.538142	1.01123	2.81758	63.7135	1758.3	17.107	27.6709	21.8646	0.11724	3.26223	3.91667	0.0109049	6.69607	0.290477	0.191333	0.81702	0.229239	0.0260417	15.7812	4.33183	158.76	27.6709	0.162088	1.39007	0.720397	0.892405	0.918243	0.0902101	4.20061	1362.39	34.3116	31.1157	11.2437	-0.508425	0.899442
Train258	Negative	2478	2478	2478	0	0	0	0.340981	20.2442	0	7	1.12731	1	3.0283	0.808098	0.747556	1.27082	23.1587	257.473	7.68276	10.4036	13.0635	-0.104755	2.89779	2.96825	0.0355253	5.01491	0.347216	0.251837	0.882556	0.287731	0.0793651	9.7619	3.61629	48.1722	10.4036	0.223571	1.36	0.704286	0.892857	0.91	0.0379527	192.987	972.835	27.4814	23.9021	8.0752	-0.55578	0.870176
[truncated: 428 more rows]
[truncated: 8 more columns]
